# Supplementary material for: Complex formation of APP with GABAB receptors links axonal trafficking to amyloidogenic processing
Source: Nat Commun. 2019 Mar 22;10:1331. doi: 10.1038/s41467-019-09164-3 (PMC6430795; doi:10.1038/s41467-019-09164-3)
Supplement: Supplementary file 6 — Source Data [file 41467_2019_9164_MOESM6_ESM.xlsx]

## Sheet: Figure 1a
Protein-specific peptide intensities of GABAB receptor interaction partners related to Figure 1a
	anti-GABAB	anti-GABAB	anti-GABAB	anti-GABAB	anti-GABAB	anti-GABAB	anti-GABAB	anti-GABAB	anti-GABAB	anti-GABAB	anti-GABAB	anti-GABAB	anti-GABAB	anti-GABAB	anti-GABAB	anti-GABAB	anti-GABAB	anti-GABAB	anti-GABAB	anti-GABAB	anti-GABAB
	WT	WT	WT	GB1a (-/-)	GB1a (-/-)	GB1a (-/-)	APP (-/-)	APP (-/-)	APP (-/-)	AJAP-1 (-/-)	AJAP-1 (-/-)	AJAP-1 (-/-)	APP/AJAP-1 (-/-)	APP/AJAP-1 (-/-)	APP/AJAP-1 (-/-)	WT	WT	WT	PIANP (-/-)	PIANP (-/-)	PIANP (-/-)
GB1	Gamma-aminobutyric acid type B receptor subunit 1
VFCEVYK	2.10879e+08	2.14478e+08	2.06581e+08	1.95063e+08	1.92296e+08	1.90677e+08	2.86257e+08	2.61253e+08	3.05277e+08	1.83111e+08	2.05355e+08	2.07387e+08	1.97982e+08	2.21742e+08	2.38527e+08	1.77009e+08	1.76464e+08	1.65579e+08	1.39559e+08	1.30706e+08	1.31976e+08
SQFPFVCQAR	6.97868e+08	6.92803e+08	6.61849e+08	5.5156e+08	5.93427e+08	5.72442e+08	7.50103e+08	6.79872e+08	8.29623e+08	6.10964e+08	6.51924e+08	6.3272e+08	4.64555e+08	5.21201e+08	5.61964e+08	5.57835e+08	5.64887e+08	6.09346e+08	6.2172e+08	6.01865e+08	5.89863e+08
RDLLPDYELK	2.47944e+08	2.7701e+08	2.58278e+08	2.12129e+08	1.74545e+08	1.94067e+08	3.15114e+08	2.52857e+08	2.54327e+08	1.99405e+08	2.07191e+08	2.13594e+08	1.93182e+08	2.35655e+08	2.1981e+08	1.63237e+08	8.03721e+07	1.51284e+08	1.59365e+08	1.51218e+08	1.7542e+08
RHPPTPPDPSGGLPR	6.55239e+08	6.08057e+08	8.82299e+07	6.1351e+08	5.6589e+08	5.58609e+08	6.41282e+08	6.6842e+08	6.61064e+08	6.10485e+08	6.01602e+08	6.16606e+08	4.21988e+08	7.6626e+08	7.19476e+08	5.29694e+08	5.84655e+08	5.25355e+08	5.71444e+08	5.55686e+08	5.37822e+08
MAWTLLEQLQGGSYK	3.03216e+08	3.17792e+08	5.29396e+08	4.02135e+08	7.04505e+08	4.50624e+08	3.52391e+08	3.23472e+08	4.70374e+08	3.65486e+08	4.50424e+08	5.786e+08	5.66725e+08	1.69486e+08	1.39804e+08	4.63774e+08	5.51192e+08	4.97996e+08	3.81553e+08	4.051e+08	4.12004e+08
KLGYYDSTK	5.75865e+06	6.35444e+06	6.79264e+06	8.00366e+06	8.29818e+06	8.88105e+06	7.6027e+06	8.80132e+06	1.05576e+07	6.91103e+06	7.21129e+06	6.83763e+06	6.45241e+06	6.20654e+06	6.12107e+06	6.40662e+06	6.26544e+06	6.66834e+06	5.51356e+06	4.93369e+06	6.19312e+06
GEWQSEAQDTMK	4.32114e+08	5.5803e+08	4.95575e+08	8.95557e+08	8.65628e+08	7.70603e+08	6.42905e+08	5.7027e+08	5.75605e+08	6.28489e+08	5.91828e+08	5.3864e+08	9.56835e+08	1.42109e+07	1.62253e+07	6.98303e+08	7.37881e+08	7.68127e+08	7.35813e+08	7.09101e+08	7.29992e+08
EDLDVSLLPQLEHCSSK	1.29177e+08	1.01981e+08	1.08799e+08	1.17059e+08	1.33799e+08	1.318e+08	1.00086e+08	8.46453e+07	9.35588e+07	8.51118e+07	8.43673e+07	1.06004e+08	1.08148e+08	9.40418e+07	8.61642e+07	1.19203e+08	1.2601e+08	1.21944e+08	1.02138e+08	9.59124e+07	1.04988e+08
LLLMPGCSSVSTLVAEAAR	1.03782e+09	8.33639e+08	8.64339e+08	8.78994e+08	1.80827e+09	1.06259e+09	7.66043e+08	6.44354e+08	7.52788e+08	7.5815e+08	9.70591e+08	9.81733e+08	1.0079e+09	1.38776e+09	1.46673e+09	9.25087e+08	9.65911e+08	1.03178e+09	9.79562e+08	1.00024e+09	1.07956e+09
HPPTPPDPSGGLPR	3.78785e+08	4.21061e+08	3.95874e+08	3.59371e+08	3.09725e+08	3.27749e+08	4.16459e+08	3.85222e+08	4.16642e+08	3.97172e+08	3.90452e+08	3.87086e+08	2.84956e+08	4.06962e+08	3.78774e+08	2.78919e+08	2.79701e+08	2.71619e+08	2.96636e+08	2.91748e+08	2.95816e+08
EAGLELTFR	1.54945e+07	1.58451e+07	9.99691e+06	9.35804e+06	1.00268e+07	9.31852e+06	1.06905e+07	1.05146e+07	1.1581e+07	9.63184e+06	1.10771e+07	9.54324e+06	4.63031e+08	5.88583e+08	5.30839e+08	1.23768e+07	1.22311e+07	1.35742e+07	1.15849e+07	1.14152e+07	1.24453e+07
KVFCEVYK	3.46658e+08	3.7505e+08	4.16563e+08	4.63757e+08	3.91656e+08	4.13937e+08	5.78631e+08	5.65586e+08	6.4865e+08	3.94655e+08	4.89523e+08	4.14336e+08	1.2701e+08	3.22454e+08	3.69521e+08	3.40072e+08	3.75503e+08	4.53947e+06	2.79438e+08	1.67193e+06	2.85478e+08
FPTFFR	3.07771e+08	3.05787e+08	2.8997e+08	1.59548e+06	3.1695e+08	2.9505e+08	3.73043e+08	3.30207e+08	3.70006e+08	3.02501e+08	2.97245e+08	3.04863e+08	4.32231e+08	4.25344e+08	4.14431e+08	2.19164e+08	2.07819e+08	2.16701e+08	1.8641e+08	1.91888e+08	1.99245e+08
TLETFAK	5.00959e+08	4.67041e+08	4.32562e+08	5.64733e+08	5.56342e+08	6.30185e+08	5.79496e+08	5.91074e+08	5.9768e+08	4.8276e+08	5.88929e+08	5.66813e+08	5.74774e+08	1.06721e+09	1.10373e+09	9.62278e+08	1.08075e+09	9.54256e+08	5.73051e+08	5.62676e+08	5.82359e+08
THPSATLHNPTR	4.13862e+08	4.19034e+08	4.3025e+08	4.8824e+08	4.52147e+08	4.53405e+08	3.66075e+08	4.43059e+08	3.98163e+08	4.05377e+08	4.22797e+08	4.23347e+08	3.80143e+08	7.68837e+08	7.28316e+08	6.36867e+08	5.70781e+08	5.79949e+08	6.03373e+08	5.28539e+08	5.96617e+08
LGYYDSTKDDLSWSK	7.78241e+08	7.68682e+08	7.89069e+08	1.27472e+09	1.18983e+09	1.19702e+09	5.86171e+08	5.6943e+08	6.15758e+08	7.73686e+08	8.46495e+08	8.45283e+08	1.49253e+09	3.33436e+08	3.6723e+08	1.6619e+09	1.73468e+09	1.70377e+09	8.32602e+07	1.66191e+09	1.61231e+09
EEPKEDLDVSLLPQLEHCSSK	5.02114e+08	3.96657e+08	4.86032e+08	4.52125e+08	4.82924e+08	4.24565e+08	3.38172e+08	3.33922e+08	3.94579e+08	3.46186e+08	3.40699e+08	3.99748e+08	4.21497e+08	3.66606e+08	3.42882e+08	4.11971e+08	4.59476e+08	4.63231e+08	4.5161e+08	4.57278e+08	4.67106e+08
TLETFAKEEPK	3.95429e+07	3.86274e+07	4.6999e+07	3.57168e+07	3.5248e+07	3.50069e+07	3.6771e+07	3.89293e+07	3.81168e+07	3.84148e+07	3.20436e+07	3.31745e+07	6.69765e+07	7.17589e+07	7.27507e+07	4.81152e+07	4.52667e+07	4.74166e+07	4.94881e+07	4.57256e+07	4.96272e+07
VFLTGGDLPALDGAR	6.28927e+08	7.18812e+08	6.55522e+08		421355		9.60185e+08	9.74427e+08	1.09721e+09	6.14537e+08	6.70052e+08	6.47658e+08	5.49612e+08	6.47071e+08	7.37683e+08	5.84229e+08	6.01478e+08	5.3313e+08	5.06441e+08	4.61666e+08	5.1981e+08
ALNFLPVDYELEYVCR	2.49632e+09	2.88552e+09	3.52103e+09				4.20727e+09	3.58262e+09	4.70577e+09	2.09107e+09	3.00431e+09	2.69019e+09	1.36221e+09	2.14224e+09	1.48213e+09	1.82427e+09	1.8263e+09	2.04289e+09	1.38066e+09	1.47941e+09	1.49557e+09
DLLPDYELK	1.3868e+09	1.37894e+09	1.34664e+09	1.26157e+09	1.26614e+09	1.12766e+09	1.66971e+09	1.58585e+09	1.59936e+09	1.51295e+09	1.20888e+09	1.27879e+09		1.92316e+09		1.04518e+09	1.06485e+09	1.01883e+09	1.13497e+09	1.03479e+09	1.136e+09
KMNTWLGLFYGYK	1.6607e+07	1.64623e+07	1.45035e+07	2.23611e+07	1.94011e+07	1.97249e+07	2.11188e+07	2.01146e+06	1.93228e+07	1.40453e+07	1.84872e+07	1.71279e+07	1.04421e+07	7.42529e+06	5.17402e+06	9.99067e+06	2.85117e+07	2.33176e+06	2.69764e+07	2.6175e+07	9.74408e+06
LLVGLFYETEARK	7.7298e+07	9.11165e+06	9.14024e+07	8.7348e+06	7.12282e+07	5.82196e+07	4.38839e+07	4.34274e+07	5.35676e+07	5.97987e+07	7.55567e+07	6.52627e+07	7.57951e+07	9.66126e+07	7.84489e+07	1.20331e+08	1.17453e+08	1.06632e+08	1.2186e+08	1.22871e+08	1.38451e+08
TLEPWK	9.98508e+07	1.03417e+08	9.23388e+07		1.49334e+08	1.45741e+08	1.29766e+08	1.21643e+08	1.40658e+08	9.22009e+07	8.91558e+07	8.80587e+07	2.2464e+08	2.74915e+06		1.41994e+08	1.50285e+08	1.5427e+08	8.55537e+07	7.65438e+07	8.08244e+07
LGYYDSTK		1.58486e+08		1.43093e+08	1.73423e+08	1.46251e+08	1.90463e+08	1.76297e+08	1.62298e+08	1.53563e+08	1.60718e+08		2.0808e+08	2.52687e+08	2.49667e+08	1.56143e+08	1.52724e+08		1.66821e+08	1.4923e+08	1.63281e+08
LWWVHTVFTK	8.32524e+07	7.25572e+07	9.51809e+07	2.75223e+08	2.77498e+08	2.36092e+08	8.65593e+07	8.96936e+07	9.89374e+07	7.73673e+07	8.89765e+07	8.78985e+07	3.71312e+08	1.57699e+08	1.64877e+08	2.68739e+08	2.99303e+08	2.76197e+08	1.78552e+08	1.77036e+08	1.91725e+08
QRFPTFFR	2.74898e+07	3.88854e+07	3.50606e+07	3.39139e+07	2.62636e+07	3.11567e+07	4.64837e+07	3.78267e+07	4.21018e+07	3.73689e+07	3.38299e+07	3.31319e+07	1.02651e+09	6.30558e+07	5.66037e+07	3.6115e+07	3.81036e+07	3.68247e+07	4.85129e+07	1.02842e+09	4.47688e+07
YVWFLLGWYADNWFK	1.18674e+07	8.67097e+06	7.65944e+06	6.00947e+06	4.26194e+06	412567	5.39339e+06	1.03112e+06	2.02497e+06	5.44108e+06	7.93233e+06	4.83611e+06	5.02916e+07	1.48037e+07	2.23965e+07	4.60607e+06	4.66635e+06	2.58286e+06	3.34448e+06
SYLTLENGK	1.90662e+08	2.06598e+08	1.87529e+08					2.49664e+08	3.12601e+08	1.90923e+08	1.92524e+08	2.22914e+08	2.36682e+08	3.67722e+08	3.69363e+08	2.10704e+08	2.01387e+08	2.12855e+08	1.74385e+08	1.76318e+08	1.81883e+08
MNTWLGLFYGYK	1.35257e+08	1.22031e+08	1.29887e+08	1.21702e+08	1.17833e+08	1.46153e+08	1.20181e+08	1.35652e+08	1.89003e+08	1.28275e+08	1.1532e+08	1.52522e+08		6.89011e+07		1.38042e+08	1.45914e+08	1.37477e+08	7.72248e+07	1.18062e+08	1.31389e+08
MAWTLLEQLQGGSYKK	4.03247e+08	3.62778e+08	4.0984e+08	6.34855e+07	3.07032e+08	3.19696e+08	2.13231e+08	2.11171e+08	2.77822e+08	3.17996e+08	3.56774e+08	3.29672e+08	4.76447e+08	1.40403e+08	1.28031e+08	6.22594e+08	6.78218e+08	6.07374e+08	6.94802e+08	6.53516e+08	8.01516e+08
LATLQQTTEVFTSTLDDLEER	4.94974e+09	5.32041e+09	4.59456e+09	1.12955e+09	1.11156e+09	9.56764e+08	4.65032e+09	4.11708e+09	3.39642e+09	5.47704e+09	5.0153e+09	5.10331e+09	6.13459e+09	1.432e+09	7.95097e+08	8.10729e+09	7.96363e+09	8.03438e+09	6.80228e+09	8.69101e+09	8.80609e+09
QSFFSDPAVPVKNLK	3.54547e+06	3.36677e+06	3.49344e+06	4.31773e+06	3.88811e+06	4.29716e+06	3.33261e+06	3.14538e+06		3.64222e+06	3.2461e+06	3.2964e+06	4.4833e+06	4.20409e+06	4.09663e+06	3.09351e+06	2.52964e+06	2.27135e+06	2.73348e+06	2.99285e+06	2.50222e+06
WLGGSPPADQTLVLK	5.54773e+07	5.26278e+07	5.5092e+07	4.58246e+07	4.18064e+07	4.04965e+07	5.44682e+07	5.18683e+07	5.17202e+07	8.6587e+07	7.97927e+07	8.68293e+07	1.21779e+08	7.81636e+07	7.94307e+07	4.81413e+07	4.6328e+07	4.37708e+07	8.41881e+07	7.5671e+07	8.1403e+07
CDPDFHLVGSSR	3.54021e+07	3.85538e+07	3.86185e+07				6.56624e+07	5.77946e+07	5.74841e+07	4.35939e+07	4.51964e+07	4.47406e+07	7.20546e+07	7.11942e+07	6.84811e+07	4.46503e+07	5.029e+07	4.64143e+07	4.74657e+07	4.56138e+07	4.54614e+07
VFCEVYKER	1.26326e+08	1.16457e+08	1.32344e+08	1.08889e+08	1.03208e+08	7.8736e+07	8.78503e+07	9.76139e+07		1.01623e+08	1.08001e+08	1.16721e+08	1.9994e+07	1.13864e+08	1.16272e+08	1.27495e+08	9.27387e+07	1.00438e+08	1.12387e+08	1.1396e+08	1.1578e+08
KLATLQQTTEVFTSTLDDLEER	1.03995e+09	1.35817e+09	9.8462e+08	1.38283e+09	1.88634e+09	2.02028e+09	1.16676e+09	9.91818e+08	9.80092e+08	1.3366e+09	1.24438e+09	1.33151e+09	5.10811e+07	1.42556e+09		1.73927e+09	1.52895e+09	1.74391e+09	1.50774e+09	1.59706e+09	1.69216e+09
VHLLYK	1.31683e+08		1.34327e+08	1.11414e+08	9.44964e+07	1.28952e+08	1.81541e+08	1.81846e+08	1.78315e+08	1.37052e+08	1.93747e+06	1.33028e+08		1.12566e+08	1.19844e+08	2.70147e+08	2.67268e+08	2.68007e+08	1.79721e+08	1.77463e+08	1.83108e+08
DDLSWSK		4.24209e+07	3.84949e+07	7.3393e+07	6.72603e+07	7.06637e+07	4.53179e+07	4.65118e+07	4.70738e+07	5.23141e+07	4.91768e+07	4.64647e+07	8.06521e+07			7.78316e+07	6.90371e+07	7.48459e+07	5.49823e+07	5.35469e+07	5.75437e+07
QSFFSDPAVPVK	7.97707e+08	7.8102e+08	7.75918e+08	9.01075e+08	3.39313e+08	9.50377e+08	7.39934e+08	6.82277e+08	7.70264e+08	8.66425e+08	7.5361e+08	2.67675e+08	1.00471e+09	1.19442e+09	1.32781e+09	9.26501e+08	9.24284e+08	9.1054e+08	1.00068e+09	4.3668e+08	4.56726e+08
TDKWLGGSPPADQTLVLK	3.28588e+08	3.1168e+08	3.29095e+08	4.55848e+08	4.57752e+08	4.64267e+08	3.69493e+08	2.96131e+08	2.97474e+08	3.76396e+08	3.60684e+08	3.58309e+08	3.90083e+08	5.5656e+07	5.82679e+07	5.34052e+08	5.29742e+08	5.30189e+08	5.42514e+08	5.40896e+08	5.42335e+08
VKEAGLELTFR	5.42367e+07	2.30731e+08	2.59955e+08	2.90751e+08	2.62501e+08	2.41991e+08	2.33722e+08	2.14795e+08	2.4214e+08	1.86802e+08	2.14637e+08	2.36026e+08	2.41233e+08	2.77859e+08	2.63e+08	3.38521e+08	3.10668e+08	3.44845e+08	3.85348e+08	3.8145e+08	4.33672e+08
GEREVVGPK	1.83811e+06	1.72455e+06	1.47408e+06				3.94994e+06	3.94479e+06	3.38426e+06	3.10977e+06	2.62626e+06			4.18738e+06	3.94459e+06	6.37345e+06	6.40892e+06	6.12549e+06	7.26498e+06	5.67187e+06	7.93383e+06
SLCSQGQWSTPKPHCQVNR	1.23288e+08	1.20834e+08	1.23018e+08				7.16038e+07	6.86738e+07	6.88973e+07	9.3608e+07	9.96305e+07	9.85333e+07	3.34967e+07	3.19864e+06		2.41865e+08	2.1858e+08	2.32389e+08	2.00249e+08	1.69196e+08	1.69175e+08
CLANGSWTDMDTPSR	1.13731e+06	1.11178e+06	822766				858125	709725	817371	934650	1.27949e+06	1.19544e+06	3.06183e+06			2.0442e+06	2.37431e+06	1.8064e+06	1.44037e+06	1.37041e+06	1.39213e+06
LLAEKEER	5.59746e+07	6.16988e+07	445984	6.21442e+07	7.70137e+07	7.48068e+07	1.17742e+08	1.12992e+08	1.10762e+08	7.96065e+07	8.64493e+07	8.52167e+07	1.84863e+08	1.57028e+08	1.3977e+08	546900	1.17945e+08	1.25468e+08	1.17942e+08	398968	1.52137e+08
GPSEPPDR	1.67049e+07	278603	1.74334e+07	1.96219e+07	170222	2.16557e+07	2.70757e+07	2.33702e+07	2.7607e+07	3.93538e+07	2.21892e+07	2.44745e+07	1.30677e+07	3.8836e+07	4.04461e+07	1.88567e+07	1.29178e+07	1.76481e+07	1.12528e+07	1.20196e+07	1.1508e+07
LLHHDSKCDPGQATK	3.5435e+06	2.84351e+06	3.9044e+06	2.26015e+06	3.3211e+06	4.13871e+06	3.4844e+06	2.53979e+06	4.61111e+06	5.23325e+06	4.74683e+06	5.27099e+06	1.21577e+07	1.02315e+07	9.84761e+06	1.3068e+07	1.25513e+07	1.42771e+07	1.97377e+07	2.37631e+07	2.70709e+07
ALNFLPVDYELEYVCRGER	6.25335e+06	5.73843e+06	6.42046e+06				6.07919e+06	6.36427e+06	7.64962e+06	6.85288e+06	8.04126e+06	6.32473e+06	7.61451e+06	9.4163e+06	1.28027e+07	1.19744e+07	1.30054e+07	1.13706e+07	1.74819e+07	2.04344e+07	1.81685e+07
AVYLGALFPMSGGWPGGQACQPAVEMALEDVNSR	4.46405e+08	3.62297e+08	4.68534e+08	3.14382e+08	2.21393e+08	1.37878e+08	3.05202e+08	2.84616e+08	1.40653e+08	4.81137e+08	4.94899e+08	5.39556e+08	2.17722e+08	1.74026e+08	1.75601e+08	7.11361e+08	6.58154e+08	7.96954e+08	4.92752e+08	4.89685e+08	4.7762e+08
LLEKENR	2.58571e+07	3.17808e+07	3.33056e+07	4.58888e+07	3.21875e+07	4.91108e+07	5.70731e+07	6.27049e+07	7.63694e+07	177784	6.14782e+07	7.6815e+07	6.27241e+07	5.45939e+07	5.49517e+07	9.07851e+07	7.79307e+07	8.071e+07	1.01544e+08	8.86803e+07	8.80371e+07
GPSEPPDRLSCDGSR	5.04017e+07	5.12084e+07	4.91127e+07	7.99356e+07	7.56369e+07	7.57488e+07	1.24423e+07	3.44742e+07	2.77888e+07	6.21015e+07	7.38257e+07	6.43614e+07	2.54899e+07	3.9522e+07	4.60103e+07	2.02263e+07	1.30882e+08	1.39251e+08	2.32531e+08	2.54587e+08	2.31374e+08
KTLEPWK	1.15582e+07	1.17763e+07	1.1434e+07	2.84937e+07	2.56759e+07	2.79983e+07	1.91363e+07		2.08561e+07	1.68705e+07	0	1.66482e+07				2.39079e+07	2.41464e+07	2.29837e+07	2.00044e+07	1.68588e+07	1.78622e+07
GLLLLLGLFLAYETK	431933	455906	342576	56018.4	90370		104805			234169	368061	235869	197402	267665	333207	370476		526199			172464
KYVWFLLGWYADNWFK	2.60414e+06		2.33515e+06	1.43954e+06		50025.3	1.43052e+06		51468.2	219061	301378	1.83458e+06	8.04106e+06	5.18316e+06			2.28422e+06	926199
RAVYLGALFPMSGGWPGGQACQPAVEMALEDVNSR	3.77813e+08	4.58777e+08	3.6504e+08	1.34653e+08	1.40511e+08	1.14599e+08	1.78869e+08	8.34113e+07	1.92892e+08	1.92105e+08	3.71603e+08	3.96852e+08	1.48599e+08	2.71448e+08	1.15189e+08	8.63254e+08	5.66221e+08	2.82424e+08	1.4641e+08	4.36131e+08	7.21972e+08
YLQNSQPNLNNLTAVGCSLALAAVFPLGLDGYHLGR	7.47712e+07	5.52362e+08	2.78886e+09	4.59463e+08	1.21861e+08	3.3721e+07	6.77015e+08	8.42953e+08	3.7841e+08	1.05361e+09	5.99859e+08	6.48501e+08	3.51803e+08	1.68189e+09	1.51225e+09	2.1959e+09	3.12168e+09	2.17253e+09	2.65061e+09	2.17286e+09	2.79683e+09
KCLANGSWTDMDTPSR	2.32394e+06	2.95866e+06					2.90388e+06	2.35491e+06	2.13501e+06	2.94363e+06	2.45982e+06	3.64672e+06				4.92485e+06	4.26818e+06	5.223e+06	3.3346e+06	2.29478e+06	3.58997e+06
ENRELEK	1.22956e+06	1.57614e+06	1.23057e+06	76250.3	1.74081e+06	188895	908244	970953	925372	1.22481e+06	1.18259e+06	1.13757e+06	3.90585e+06	2.51947e+06	2.59248e+06	2.4427e+06	1.97505e+06	2.30089e+06	175613	170261	1.90094e+06
EDLDVSLLPQLEHCSSKK	1.96774e+07	1.96543e+07	1.25911e+07	3.68001e+06	7.99127e+06	3.39021e+07		2.21881e+06		1.11371e+07	2.21821e+07	1.22538e+07	1.14038e+07	1.88313e+07	2.83795e+07	3.03347e+07	3.03002e+07	3.016e+07	2.47579e+07	2.73316e+07	3.0502e+07
LATLQQTTEVFTSTLDDLEERVK	4.12429e+08	2.80211e+08	3.60814e+08	4.92615e+08	5.25568e+08	4.21773e+08	9.32851e+07	8.888e+07	7.38889e+07	3.07351e+08	3.77756e+08	4.39487e+08	5.09843e+08	4.61726e+08	3.83868e+08	1.2364e+09	1.16162e+09	1.6145e+09	1.58289e+09	2.40522e+09	1.61236e+09
AVYLGALFPMSGGWPGGQACQPAVEMALEDVNSRR	3.94184e+08	2.17443e+08	1.6162e+08	9.30475e+07	9.42046e+07	1.13447e+08	1.33351e+08	9.34603e+07	1.85088e+08	2.45942e+08	1.96273e+08	2.27939e+08	3.24517e+08	2.71448e+08	1.30125e+08	5.53295e+08	2.52206e+08	2.47159e+08	3.70387e+08	1.77673e+08	6.81968e+08
YLYELLYNDPLK	3.14017e+07	2.95164e+07	3.0997e+07	2.88418e+07	4.49183e+07	2.71426e+07	3.66474e+07	3.62862e+07	3.26865e+07	1.81651e+07	2.33189e+07	2.5092e+07	9.30151e+07	5.35941e+07	4.03072e+07	2.73201e+07	2.40906e+07	2.18995e+07	2.00602e+07	2.34083e+07	2.00456e+07
GEWQSEAQDTMKTGSSTNNNEEEK	240827			642723	553019	429813					316462	358745				2.1537e+06	2.11e+06	2.11469e+06	2.83706e+06	2.72292e+06	2.15864e+06
MNTWLGLFYGYKGLLLLLGLFLAYETK	733453	942473	846980				114061			483309	869962	486096	1.39423e+06
VDFRCDPDFHLVGSSR	1.51615e+06	1.49652e+06	1.79228e+06					1.41945e+06	1.60666e+06	1.75889e+06	1.89975e+06	1.50726e+06		6.89526e+06	7.74021e+06	3.10008e+06	1.94673e+06		3.16828e+06	3.36719e+06	3.28673e+06
LLVGLFYETEAR	1.14617e+07	7.25528e+06	9.76645e+06	8.28796e+06	9.45807e+06	8.79302e+06	9.58901e+06	8.55419e+06	7.0917e+06	1.02374e+07	1.75426e+07	2.04387e+07	4.4406e+07	3.488e+07	2.6157e+07	2.97226e+07	2.45464e+07	2.7423e+07	2.58659e+07	2.27188e+07	2.10376e+07
LWLLGLGFSLGYGSMFTK	2.72926e+06	1.2715e+06	3.46707e+06		901039						404924		3.30875e+06	4.78817e+06	3.30206e+06	3.4811e+07	4.46506e+07	9.873e+07	4.57943e+07	2.28457e+07	2.39181e+07
YLYELLYNDPLKLLLMPGCSSVSTLVAEAAR	2.34967e+06	1.0367e+07	2.24116e+07							4.52885e+06	1.67917e+07	1.61653e+07		4.32576e+06	9.57201e+06	7.89037e+07	4.83682e+07	9.19135e+07	1.83912e+08	9.79224e+07	1.80644e+08
LLHHDSK			95383.4	98727	110753	55014.1		62353.9	91727.1		64780.6	81581		205993	161154		59511.8	65000.7
MWNLLVLSYGSSSPALSNR	4.98055e+08	5.48744e+08	5.1973e+08	6.71315e+08	1.64976e+09	5.84452e+08	5.03034e+08	5.41066e+08	6.21839e+08	4.52629e+08	5.13571e+08	6.28727e+08	7.81846e+08	2.50532e+09	1.60895e+09	1.17179e+09	1.18003e+09	1.09743e+09	9.04496e+08	1.04218e+09	1.09094e+09
LLTRGEWQSEAQDTMK	5.14988e+06	770036	6.36574e+06	1.3531e+07	1.24598e+07	9.6156e+06	1.12972e+06		8.03087e+06			9.34959e+06				3.32334e+06	5.93724e+06	1.88319e+06	2.72097e+06	7.77995e+06	8.7352e+06
TGSSTNNNEEEKSR	69915.4			118043	107700	84554.7			34395	126895	44852.6	52211.5		216379	253121
LSCDGSRVHLLYK	2.01095e+06	2.09194e+06	1.89643e+06	1.98982e+06	1.55263e+06	1.61415e+06	2.59115e+06	2.26516e+06	2.25387e+06	3.42591e+06	2.12527e+06	2.6995e+06
GB2	Gamma-aminobutyric acid type B receptor subunit 2
FQGSEPPK	1.28727e+07	1.47469e+07	1.40386e+07	1.63606e+07	1.60739e+07	1.5681e+07	1.63255e+07	1.70415e+07	1.87749e+07	1.40196e+07	1.66097e+07	1.59975e+07	1.55799e+07	1.47411e+07	1.49976e+07	1.52961e+07	1.30749e+07	1.3743e+07	1.47859e+07	1.30568e+07	1.37687e+07
TPQQYER	3.53449e+08	4.39668e+08	3.59333e+08	4.46991e+08	4.49149e+08	3.83575e+08	4.5452e+08	4.97721e+08	5.97882e+08	3.73703e+08	3.99429e+08	3.66235e+08	4.86051e+08	4.154e+08	3.74591e+08	3.71455e+08	2.73792e+08	3.19289e+08	3.10848e+08	3.56421e+08	3.64116e+08
YSMEPDPAGR	8.84127e+08	8.28642e+08	9.11755e+08	7.70175e+08	8.17273e+08	8.00586e+08	9.65217e+08	1.00454e+09	9.61495e+08	8.67077e+08	7.45283e+08	7.90653e+08	7.44485e+08	9.34406e+08	9.67359e+08	8.1433e+08	7.98819e+08	6.89481e+08	7.65891e+08	7.82017e+08	7.93899e+08
DPLEDLNSPEHLQR	4.20864e+07	4.05435e+07	4.00067e+07	3.48643e+07	3.70608e+07	1.99782e+07	5.49678e+07	5.55091e+07	5.60999e+07	4.61387e+07	4.06941e+07	4.54007e+07	3.15401e+07	1.83569e+07	3.06625e+07	2.09708e+07	2.45504e+07	2.57721e+07	2.53247e+07	2.15697e+07	2.19268e+07
TLLLEQLRK	4.10938e+08	4.16417e+08	3.84139e+08	3.5828e+08	3.75876e+08	3.39155e+08	3.51735e+08	4.12863e+08	3.88848e+08	4.01148e+08	3.74738e+08	3.8906e+08	5.88366e+08	6.92432e+08	5.93472e+08	3.00149e+08	3.49791e+08	3.30561e+08	3.6606e+08	3.8092e+08	3.53221e+08
LYDTECDNAK	6.97167e+08	7.857e+08	7.95022e+08	8.14369e+08	7.93229e+08	8.51297e+08	1.09223e+09	1.14227e+09	1.17007e+09	8.64395e+08	7.76589e+08	8.47423e+08	7.34566e+08	7.29214e+08	8.0923e+08	7.31956e+08	7.23264e+08	7.51e+08	6.96225e+08	7.81014e+08	7.58446e+08
TVPSDNAVNPALLK	8.04431e+08	7.67403e+08	6.95508e+08	7.1355e+08	6.87015e+08	6.21128e+08	7.2877e+08	6.44234e+08	6.75851e+08	7.40997e+08	1.82134e+07	7.13054e+08	5.80353e+08	8.01947e+08	7.42726e+08	6.01888e+08	6.16834e+08	5.97326e+08	6.65053e+08	6.36205e+08	6.59339e+08
VFCCAFEESMFGSK	9.03994e+08	8.69734e+08	9.1193e+08	7.75603e+08	7.55329e+08	8.08593e+08	7.01478e+08	7.42794e+08	7.77601e+08	7.3257e+08	1.91822e+08	9.07632e+08	4.90951e+08	5.96738e+08	6.47338e+08	7.94e+08	7.30011e+08	8.12758e+08	8.5004e+08	7.23103e+08	8.65997e+08
FTQFQDSR	1.10761e+09	1.06861e+09	1.02828e+09	1.30733e+09	1.26702e+09	1.22534e+09	9.78883e+08	1.09373e+09	1.20074e+09	9.90705e+08	1.12416e+09	1.09419e+09	9.35731e+08	1.41335e+09	1.4337e+09	1.85316e+09	1.89925e+09	1.94658e+09	1.67023e+09	1.83974e+09	1.72092e+09
AFYDALK	6.73101e+08	7.23309e+08	7.27063e+08	7.80892e+08	7.58384e+08	6.80183e+08	8.90325e+08	8.23843e+08	9.88855e+08	7.22854e+08	6.83847e+08	7.14932e+08	7.01779e+08	4.85165e+07	1.03035e+09	6.87074e+08	7.65338e+08	7.35282e+08	9.39341e+08	6.98781e+08	8.53016e+08
VGTLTQDVQR	1.33175e+09	1.44339e+09	1.33392e+09	1.45836e+09	1.47001e+09	1.46364e+09	1.41855e+09	2.26101e+09	1.62095e+09	1.33164e+09	1.41427e+09	1.34148e+09	1.54094e+09	1.65034e+09	1.61787e+09	1.54528e+09	1.57744e+09	1.53298e+09	1.44565e+09	1.50767e+09	1.54632e+09
RVGTLTQDVQR	3.34755e+08	3.46923e+08	3.32216e+08	3.76884e+08	3.14394e+08	3.03713e+08	3.77597e+08	3.47572e+08	3.71543e+08	3.28656e+08	3.65772e+08	2.74351e+08	3.52657e+08	3.4635e+08	3.1998e+08	3.67764e+08	3.33911e+08	3.18112e+08	3.31805e+08	3.49568e+08	3.4617e+08
TLLLEQLR	6.8773e+08	6.99631e+08	7.06826e+08	6.49098e+08	7.08266e+08	7.13628e+08	7.55412e+08	8.17793e+08	8.2223e+08	6.00106e+08	6.01631e+08	6.60599e+08	9.80796e+08	1.16893e+09	1.18087e+09	7.28183e+08	6.72236e+08	6.53406e+08	7.29252e+08	7.1898e+08	6.91185e+08
DKTLLLEQLR	9.17266e+06	9.35859e+06	9.39964e+06	9.50482e+06	8.17187e+06	7.6403e+06	1.02368e+07	8.30126e+06	8.4479e+06	8.17771e+06	8.51574e+06	8.50091e+06	1.03098e+07	9.30168e+06	1.26385e+07	9.14084e+06	9.89982e+06	9.48349e+06	9.30918e+06	7.28123e+06	7.49168e+06
FQGSEPPKDK	1.38274e+08	1.69552e+08	1.47614e+08	1.68881e+08	1.63337e+08	1.883e+08	2.10435e+08	2.21896e+08	2.41332e+08	1.96186e+08	2.16225e+08	1.92993e+08	2.32676e+08	1.8879e+08	1.89852e+08	2.23972e+08	2.11021e+08	2.21486e+08	2.28176e+08	2.03701e+08	2.47804e+08
EVAKGSLGR	7.67745e+06	7.93066e+06	8.28103e+06	7.7165e+06	8.9736e+06	8.80018e+06	9.02844e+06	8.75122e+06	8.70346e+06	1.00998e+07	7.74967e+06	8.55288e+06	1.39478e+07	1.33134e+07	1.15364e+07	7.16666e+06	7.3923e+06	8.03029e+06	1.00028e+07	8.81706e+06	8.56634e+06
TNPDAATQNRR	9.23443e+07	1.14432e+08	9.84046e+07	9.46434e+07	8.73613e+07	2.41841e+07	1.00885e+08	9.94086e+07	1.07166e+08	1.34208e+08	9.91766e+07	1.06673e+08	1.63842e+07	2.07939e+07	2.11212e+07	1.01631e+08	3.24562e+07	7.24108e+07	8.84665e+07	9.659e+07	1.28548e+08
AMETLHASSR	1.136e+08	1.09558e+08	1.16431e+08	1.33648e+08	1.41757e+08	1.41131e+08	1.12282e+08	1.2428e+08	8.6542e+07	1.20374e+08	3.73223e+07	1.17208e+08	1.89773e+08	1.15512e+08	1.54081e+08	2.28039e+08	2.29869e+08	2.10961e+08	2.42389e+08	2.40431e+08	2.56849e+08
GVLPAVELALEQLR	2.57865e+08	1.89987e+08	2.30723e+08	1.65237e+08	2.31885e+08	1.7021e+08	3.00934e+08	3.19175e+08	4.19039e+08	1.63785e+08	1.75466e+08	2.17527e+08	9.09608e+07	6.87979e+07	9.60935e+07	8.46209e+07	9.32522e+07	1.05326e+08	7.54002e+07	7.80432e+07	7.72152e+07
TFETLCTVR	5.55067e+08	6.14435e+08	5.81076e+08	9.41527e+06	6.56415e+08	6.25652e+08	5.91337e+08	3.43399e+07	5.95712e+08	6.04182e+08	5.29759e+08	5.49407e+08	6.62208e+08	8.49254e+08	8.13557e+08	7.39215e+08	7.0174e+08	1.73093e+07	6.43112e+08	6.0743e+08	6.04632e+08
EDSKTSTSVTSVNQASTSR	6.39653e+07	6.14161e+07	6.71854e+07	1.36589e+08	1.33527e+08	1.3086e+08	1.67549e+07	1.7774e+07	1.62376e+07	7.75711e+07	7.33995e+07	7.26351e+07	9.83805e+07	1.18973e+08	1.12479e+08	2.37523e+08	2.32534e+08	2.23189e+08	3.26624e+08	3.10312e+08	3.3801e+08
NDLTGVLYGEDLELSDTESFSNDPCTSVKK	3.65027e+07	3.77256e+07	3.64001e+07	9.8264e+07	7.8362e+07	7.06024e+07	1.65039e+07	1.45891e+07	5.35551e+06	4.29705e+07	6.56396e+07	5.85169e+07	3.53385e+07	7.67742e+07	5.81202e+07	1.8251e+08	1.55153e+08	1.64404e+08	2.09063e+08	2.11089e+08	2.29195e+08
FQFTQNQKK	5.85286e+07	6.46731e+07	6.57774e+07		3.67491e+07	2.8437e+07	3.26029e+07	2.88491e+07	2.86713e+07	5.82417e+07	6.15705e+07	5.07789e+07	6.14717e+07	4.21554e+07	3.80907e+07	1.16092e+08	1.05531e+08	1.08136e+08	1.36801e+08	1.33172e+08	1.3398e+08
RLSLQLPLLHHAYLPSLGGVDASCVSPCVSPTASPR	1.06643e+09	8.75853e+08	6.44267e+08	5.10247e+08	5.05108e+08	4.38936e+08	4.82104e+08	4.56307e+08	4.88506e+08	8.88916e+08	8.72786e+08	9.36971e+08	4.28732e+08	4.7354e+08	3.00961e+08	1.07872e+09	1.19647e+09	1.20149e+09	9.89011e+08	1.1541e+09	1.2487e+09
NVSLPALNDSK	1.73179e+08	1.61574e+08	1.58813e+08	2.94736e+08	2.68445e+08	2.38192e+08	1.54047e+08		1.47896e+08	1.98884e+08	1.97173e+08	1.94537e+08	2.38215e+08	3.38943e+08	3.09966e+08	2.77725e+08	2.70002e+08	2.72056e+08	2.9001e+08	2.94669e+08	2.97764e+08
HVPPSFR	2.56512e+07	2.81827e+07	3.65577e+07	3.027e+07	2.85906e+07	2.88683e+07	3.60961e+07	3.83419e+07	4.22346e+07	3.85499e+07	1.0835e+08	1.91656e+07	1.92604e+07	2.32354e+07	2.16637e+07	2.06723e+07	1.83701e+07	1.94574e+07	1.88314e+07	1.79976e+07	1.94435e+07
KYPYFFR	892053	1.8715e+08	1.69037e+08	1.31676e+08	1.25924e+08	1.55536e+08	2.38907e+08	2.02314e+08	1.99888e+08	1.51352e+08	1.6635e+08	1.92647e+08	1.0819e+08	1.67262e+08	1.57702e+08	1.40895e+08	1.52108e+08	1.36688e+08	1.7007e+08	1.36614e+08	1.52036e+08
MGTLKFTQFQDSR	9.46583e+06	8.29328e+06	9.02797e+06	9.64396e+06	8.71236e+06	8.20615e+06	7.67717e+06	7.46645e+06	7.0917e+06	9.64385e+06	9.5677e+06	9.69753e+06	1.82329e+07	1.82066e+07	1.64231e+07	5.50929e+06	5.07077e+06	5.90637e+06	3.7808e+06	4.43901e+06	6.42503e+06
FQFTQNQK	8.49869e+08	1.71933e+06	8.3857e+08	8.45216e+08	8.39214e+08	8.02831e+08	9.64999e+08	1.05537e+09	1.10728e+09	8.56613e+08	8.16353e+08	9.39156e+08	9.17503e+06	6.34102e+08	6.90787e+08	7.15693e+08	7.29269e+08	6.79539e+08	6.8986e+08	7.33035e+08	6.49457e+08
TTYLKQNHYQELNDLLSLGNFTESTDGGK	8.27856e+06	8.78752e+06	7.81207e+06	8.63496e+06		1.02426e+07	6.74641e+06	5.74481e+06	6.32061e+06	1.16621e+07	1.66262e+07	1.51252e+07		5.81928e+06	5.30619e+06	8.44563e+06	8.5628e+06	8.13645e+06	1.09664e+07	1.11201e+07	7.87475e+06
DLEEVTMQLQDTPEKTTYLK	1.69628e+07	1.64222e+07	1.52387e+07	1.55696e+07	1.5051e+07	1.95172e+07	1.49416e+07	1.5775e+07	1.36647e+06	3.37259e+07	3.49038e+07	4.15085e+07	8.5164e+06	7.73e+06	7.94011e+06	1.61182e+07	2.72296e+06	1.62568e+07	1.34439e+07	1.32107e+07	1.52518e+07
NDLTGVLYGEDLELSDTESFSNDPCTSVK	1.02103e+08	1.03613e+08	1.05256e+08	2.4074e+08	2.13138e+08	1.3821e+08	6.64968e+07	5.89048e+07	6.27133e+07	1.41975e+08	1.66151e+08	1.56373e+08	9.89391e+07	2.83238e+08	2.64942e+08	2.96494e+08	3.44878e+08	1.24946e+08	4.02007e+08	3.58087e+08	3.86348e+08
QNHYQELNDLLSLGNFTESTDGGK	3.19538e+09	3.24552e+09	3.1134e+09	3.79967e+09	4.71163e+09	3.73521e+09	3.05285e+09	3.02503e+09	2.50488e+09	3.13376e+09	3.2008e+09	3.42055e+09	1.96597e+09	2.42916e+09	1.92906e+09	4.14351e+09	1.36255e+09	3.39899e+09	4.09543e+09	3.72794e+09	4.35705e+09
NHLDQNPQLQWNTTEPSR	4.64585e+08	4.97585e+08	4.55397e+08	1.40026e+09	1.41297e+09	1.42235e+09	5.92352e+08	5.54558e+08	5.95349e+08	9.39748e+08	7.65897e+08	7.83824e+08	1.03303e+09	2.31293e+07	2.13952e+07	3.89961e+07	4.22177e+07	1.6937e+09	1.78691e+09	1.61857e+09	1.80275e+09
TSTSVTSVNQASTSRLEGLQSENHR	1.0831e+07	1.1544e+07	1.19804e+07	1.86625e+07	2.03156e+07	1.91765e+07	5.08683e+06	4.47962e+06	3.68497e+06	1.50076e+07	1.3642e+07	1.25312e+07	1.80415e+07	1.75915e+07	1.73728e+07	3.4092e+07	2.74922e+07	3.1169e+07	7.00196e+07	7.61252e+07	7.24075e+07
DLEEVTMQLQDTPEK	1.18223e+07	1.0885e+07	1.07907e+07	8.00736e+06	7.10124e+06	3.41886e+06	1.27341e+07	1.28626e+07	1.32001e+07	2.68025e+07	2.50956e+07	2.51854e+07	6.63354e+06	4.386e+06	3.3349e+06	6.02703e+06	7.41744e+06	7.57067e+06	4.09901e+06
GAPRPPPSSPPLSLMGLMPLTK	1.06931e+09	8.71756e+08	8.82572e+08	8.37897e+08	9.25521e+08	9.33032e+08	6.68566e+08	6.96268e+08	7.18387e+08	9.88096e+08	9.70718e+08	9.33048e+08	6.05014e+08	6.99008e+08	6.16977e+08	8.06526e+08	1.07507e+09	1.04413e+09	1.1393e+09	1.19622e+09	1.33376e+09
YPYFFR	4.65192e+08	4.98879e+08	5.46829e+08	4.56109e+08	4.89677e+08	62935.6	6.08195e+08	5.70248e+08	4.58022e+06	4.44453e+06	5.02446e+08	4.38449e+06	5.07984e+08	5.31921e+08	5.35024e+08	2.91493e+08	2.89354e+08	3.24648e+08		2.7905e+08	2.95829e+08
TNPDAATQNR	1.47573e+07	8.92693e+07	1.16727e+07	1.29809e+07	2.19815e+07	1.77545e+07	2.08249e+07	1.71167e+07	2.8011e+07	8.76335e+07	1.9026e+07	2.06171e+07	1.87311e+06	5.87895e+07	7.99062e+07	1.78972e+07	3.40729e+06	1.276e+07	3.1944e+06	3.93762e+06	3.83668e+06
RFQFTQNQK	6.43418e+08	5.64908e+08	6.24449e+08	5.7601e+08	5.82815e+08	5.82585e+08	5.8833e+08	6.58116e+08	6.28596e+08	5.47489e+08	6.39169e+08	5.4299e+08	4.82685e+08	3.50697e+08	4.54015e+08	4.83692e+08	5.34681e+08	4.56086e+08	5.75001e+08	5.63423e+08	5.53176e+08
TCKDPLEDLNSPEHLQR	2.14474e+09	2.40553e+09	2.22926e+09	2.14136e+09	2.23896e+09	2.29914e+09	2.81521e+09	2.62752e+09	2.76143e+09	2.4421e+09	2.1883e+09	2.52999e+09	1.58648e+09	1.91808e+09	1.8634e+09	2.16564e+09	2.08634e+09	2.09141e+09	2.44818e+09	2.21283e+09	2.13673e+09
LEGLQSENHR	9.75062e+08	1.01858e+09	7.83328e+08	1.04308e+09	1.05161e+07	9.88125e+08	2.15021e+08	1.01788e+09	1.1028e+09	1.81118e+08	9.12349e+08	1.00956e+09	1.29105e+09	1.29634e+09	1.25318e+09	1.03122e+09	1.78177e+08	9.4276e+08	1.01145e+09	1.02885e+09	1.03183e+09
TSTSVTSVNQASTSR	8.11549e+08	7.02364e+07	8.52323e+08	1.26035e+09	1.28781e+09	1.29509e+09	3.81666e+08	3.66893e+08	4.11772e+08	8.79324e+08	8.60573e+08	9.21776e+08	1.27999e+09	1.53409e+09	1.55441e+09	1.19311e+09	1.1748e+09	1.13555e+09	1.3358e+09	1.24556e+09	1.31001e+09
SLLAAMEGYLGVDFEPLSSK	1.10253e+09	4.95387e+08	1.58847e+09	1.43493e+08	7.49414e+07	4.00004e+07	1.15769e+08	9.56057e+07	5.70859e+07	6.85114e+08	5.96555e+08	9.1775e+08	4.86139e+07	8.54967e+08	1.08869e+09	1.5882e+09	1.13312e+09	1.04673e+09	8.30824e+08	2.04964e+09	1.31188e+09
RSLLAAMEGYLGVDFEPLSSK	2.52721e+08	2.44878e+08	5.49813e+06	8.99534e+07	3.38564e+07	4.33753e+07	9.95089e+07	1.0034e+08	1.21727e+08	2.97678e+08	3.26583e+08	3.55434e+08	1.21145e+08	2.73981e+08		3.62499e+08	3.56505e+08	2.87385e+08	6.01939e+08	3.54092e+08	4.82674e+08
HRHVPPSFR	5.41123e+06	7.07361e+06	7.58316e+06	2.85749e+06	7.05512e+06		5.16884e+06		4.81789e+06	1.13112e+07		2.69429e+06	4.83508e+06	4.15138e+06	3.58685e+06		1.84962e+07	1.69243e+07	2.3131e+07	1.8582e+07	1.94294e+07
LTELDKDLEEVTMQLQDTPEK	3.00985e+09	2.48066e+09	3.18639e+09	2.06114e+09	3.55881e+09	2.153e+09	2.99241e+09	3.25036e+09	3.25099e+09	2.05449e+09	3.02176e+09	2.71607e+09	3.40584e+08	1.99816e+09	1.84828e+09	1.05272e+09	9.91933e+08	1.19408e+09	1.05821e+09	1.27429e+09	1.00088e+09
FHGYAYDGLWVLAKTLQR	3.51161e+06	4.6561e+06	3.78163e+06	1.49383e+06	5.02909e+06	5.07884e+06	3.33404e+06	1.75636e+06	5.63651e+06	3.69138e+06	4.55951e+06	3.96331e+06	6.55299e+06	2.1247e+06		3.4128e+06	937525	2.81428e+06	2.94739e+06	1.8341e+06	1.28959e+06
VHALFKNVK	544061	509232	676277		369237	426186	990988	953967	869758	581120	636088	683414	894318			528017	411185	326353	465570	312676	366694
YLGMSVYNVGLMCLLGAAVSFLTR	2.07437e+07	1.64996e+07	2.5569e+07	2.41231e+06	1.50539e+06		2.60293e+06	2.31389e+06	1.70306e+06	6.69094e+06	1.13829e+07	9.64389e+06	1.50033e+07	2.4483e+07	1.45427e+07	8.02449e+07	9.38975e+07	2.38941e+08	1.17456e+08	1.57128e+08	1.76447e+08
TFETLCTVRTWLLTVGYTTAFGAMFAK	1.25625e+06	406620	2.56765e+06							212837	396185			1.44753e+06	1.44302e+06	1.08255e+06	6.4392e+06	7.46907e+06	3.97253e+06	2.82346e+06	6.13554e+06
TWLLTVGYTTAFGAMFAK	5.56416e+06	4.92904e+06	2.97999e+07	2.68505e+06	1.52703e+06	2.85081e+06	3.51674e+06	2.29216e+06	4.39253e+06	8.71621e+06	1.44259e+07	9.57612e+06	2.31219e+07	3.90743e+07	1.43578e+07	9.87436e+07	8.47618e+07	5.98851e+07	6.11313e+07	1.0934e+08	1.02825e+08
LLLGQFDQNMAAK	1.10791e+08	1.05425e+08	3.49526e+08	1.11016e+08	3.86958e+08	3.6082e+08	5.023e+08	4.6767e+08	4.58104e+08	2.95326e+08	2.57657e+08	3.08009e+08	1.39657e+09	1.55278e+09	1.57694e+09	1.4751e+09	1.15045e+09	1.57585e+09	1.58598e+09	1.59443e+09	1.74882e+09
TPQQYEREYNSK	711475	731392	809535	1.00641e+06	792601	372910	1.04855e+06	813301	1.20125e+06	1.00286e+06	935865	1.33175e+06	984781			1.11386e+06	1.08698e+06	1.12414e+06	3.40278e+06		2.86568e+06
GLKAFYDALK	963710	1.17537e+06	1.31252e+06	1.11752e+06	754680	875239	1.13046e+06	1.07324e+06	1.39001e+06	989721	1.07626e+06	1.07517e+06			2.373e+06	419506		700361			582426
GNDVRLLLGQFDQNMAAK		2.82525e+06	2.8812e+06	1.63764e+06	1.9625e+06	2.12466e+06	4.71437e+06	4.36721e+06	5.03498e+06	2.797e+06	3.42944e+06	3.46787e+06				1.15471e+06		1.13579e+06			764014
FHGYAYDGLWVLAK	3.18388e+06	8.80246e+06	5.66768e+06	1.05925e+07	9.79546e+06	9.78491e+06	3.83197e+06	3.99121e+06	4.38104e+06	7.60671e+06	8.16336e+06	5.56925e+06	4.64052e+07	4.94916e+07	3.17072e+07	1.18999e+07	9.37478e+06	1.17622e+07	1.00839e+07	1.01923e+07	4.17242e+06
ALLKNHLDQNPQLQWNTTEPSR	1.67411e+06	1.76159e+06	2.99612e+06	5.48893e+06	3.44209e+06	3.15174e+06	1.55035e+06		1.90775e+06	3.78371e+06	2.31711e+06					2.88926e+06	2.94076e+06		4.63739e+06	4.25042e+06	3.84752e+06
LSLQLPLLHHAYLPSLGGVDASCVSPCVSPTASPR	1.73974e+09	9.70882e+08	1.35088e+09	1.80477e+09	3.69295e+09	1.80495e+09	6.27355e+08	5.5762e+08	5.40977e+08	1.3372e+09	1.31327e+09	1.44558e+09	5.87564e+08	2.7898e+09	1.98266e+09	1.33578e+09	1.3507e+09	1.61884e+09	1.49153e+09	1.50154e+09	1.57881e+09
TLSGKTPQQYER		3.36767e+06	3.24103e+06	3.32082e+06	3.45566e+06		3.30175e+06	3.49479e+06	3.45556e+06	4.07024e+06	3.91666e+06	3.53581e+06			4.24938e+06	2.55896e+06		3.26828e+06		3.36014e+06
SGVGPSKFHGYAYDGLWVLAK	1.17849e+06	1.13963e+06	1.23992e+06	5.29122e+06	5.388e+06	1.72433e+06	4.63744e+06	4.44463e+06	3.8374e+06	4.74754e+06	6.29048e+06	2.13275e+06	7.54386e+06	5.02569e+06	3.80448e+06	5.41428e+06	4.57817e+06	4.54608e+06	5.16175e+06	8.14689e+06	8.82821e+06
NQKLLK	103562	153747	98544.5	257577	329383	252192	241227	216630	288636	374947	306231	305219	152345		672867	195955	76358	145176		112763	127450
LKGNDVR	150486	213706	95118	65294.9	168695	223902	107103	113400	155282	235745	161454	100584						105447
GLLMLFGCFLAWETR	1.27011e+06	392455	5.20088e+06	91089.5	134198		131606	290877		231008	135061	1.23271e+06	686544			1.30468e+07	1.6291e+07	3.48327e+07	1.72095e+07	1.39856e+07	1.39482e+07
FTQFQDSREVK				1.59022e+06		1.44371e+06	1.89039e+06	1.68201e+06	2.27501e+06	2.3782e+06	1.88074e+06	2.11293e+06
LLLGQFDQNMAAKVFCCAFEESMFGSK	1.18838e+07	1.29775e+07	1.83054e+07							1.19713e+07	2.54019e+07	2.06153e+07		7.04745e+06	7.15217e+06	7.02381e+06	8.22071e+06	8.73585e+06			1.06156e+07
LLTLRTNPDAATQNR		2.04825e+06	2.20204e+06	1.97902e+06			1.98666e+06	2.24296e+06		2.34877e+06	1.89525e+06	2.1339e+06	2.95618e+06
YGPNHLMVFGGVCPSVTSLLAESLQGWNLVQLSFAATTPVLADK	1.26144e+07	1.28224e+07	1.66427e+07	3.25345e+06	6.6636e+06		2.02355e+06			2.49881e+06	7.48131e+06	6.51525e+06	1.43119e+07	1.30811e+06		2.71264e+08	2.47173e+08	9.21337e+08	1.56275e+08	2.88429e+08	5.31736e+08
MSSPYMNNLLLLGGMLSYASLFLFGLDGSFVSEK	549669	1.99522e+06	872284	171225	67400.9		209751			909827	1.90968e+06	1.62202e+06	9.36494e+06	5.78092e+06	3.7313e+06	1.04812e+06	1.87971e+06
KCTD8	BTB/POZ domain-containing protein KCTD8
SGFLTLGYR	1.15352e+08	1.1871e+08	1.09771e+08	1.3601e+08	1.26307e+08	1.13398e+08	1.45165e+08	1.42076e+08	1.59479e+08	1.09641e+08	1.05312e+08	1.20131e+08	1.75352e+08	2.14243e+08	2.10348e+08	1.60894e+08	1.42248e+08	1.48709e+08	1.34688e+08	1.28324e+08	1.28723e+08
LHLPDCFPER	3.44837e+07	3.94939e+07	3.50559e+07	4.05428e+07	3.95097e+07	3.75947e+07	5.11312e+07	4.38545e+07	5.31369e+07	3.84238e+07	3.17988e+07	4.24299e+07	5.05464e+07	4.79805e+07	6.05385e+07	4.45723e+07	4.36845e+07	3.95213e+07	4.02798e+07	3.98856e+07	3.51769e+07
YVLDYLR	7.48548e+07	8.14823e+07	7.4591e+07	9.92495e+07	9.53002e+07	8.59898e+07	1.16487e+08	9.93412e+07	1.1102e+08	8.64473e+07	7.42183e+07	9.55299e+07	1.16379e+08	1.33661e+08	1.43069e+08	8.60878e+07	8.88299e+07	8.91324e+07	6.82867e+07	6.34809e+07	7.34769e+07
LSEAGFHMVACNSSGTAAFVNQYR	5.47627e+07	6.99987e+07	5.28076e+07	1.12321e+08	1.07651e+08	8.68775e+07	1.51057e+08	1.52963e+08	1.56526e+08	9.57462e+07	7.83687e+07	9.66681e+07	6.98249e+07	7.41912e+07	7.14055e+07	6.29518e+07	5.92991e+07	5.49159e+07	7.67582e+07	6.53872e+07	6.57132e+07
LSEAGFHMVACNSSGTAAFVNQYRDDK	2.28912e+07	2.63086e+07	1.9726e+07	4.12501e+07	3.62009e+07	2.9316e+07	4.92697e+07	4.76174e+07	5.3993e+07	2.61849e+07	2.47279e+07	2.78025e+07	2.46233e+07	2.33077e+07	2.62494e+07	1.6816e+07	1.43524e+07	1.37208e+07	1.53207e+07	1.66141e+07	1.71426e+07
GAAAGAPSGSGAHGVSGVVGGGSAPDK	4.68771e+06	5.51298e+06	4.62801e+06	8.92631e+06	7.47111e+06	8.18591e+06	9.04548e+06	7.87543e+06	8.36555e+06	5.85771e+06	6.17477e+06	6.57758e+06	5.53259e+06	8.04521e+06	6.32861e+06	6.2376e+06	6.38204e+06	5.95789e+06	1.55726e+06	5.58193e+06	6.04367e+06
EVFGDTLNESRDPDR	1.05921e+07	1.1022e+07	1.06744e+07	1.43616e+07	1.22578e+07	1.22815e+07	1.62226e+07	1.31468e+07	1.32828e+07	1.08754e+07	1.04998e+07	1.13997e+07	1.03759e+07	1.97745e+07	1.95689e+07	1.35807e+07	1.17575e+07	1.26072e+07	1.32404e+07	1.24896e+07	1.01934e+07
QLALPEHFPEK	3.81116e+06	4.0729e+06	4.07457e+06	6.73355e+06	7.29424e+06	5.43001e+06	7.00615e+06	6.43583e+06	6.6584e+06	5.4129e+06	5.22869e+06	6.08649e+06	5.41767e+06	5.04062e+06	5.99152e+06	4.29659e+06	4.29803e+06	4.36745e+06	5.60896e+06	3.8308e+06	3.53013e+06
NSELFQSLLSK	5.67155e+07	6.68095e+07	5.56572e+07	8.64286e+07	8.85328e+07	8.78033e+07	8.04377e+07	8.14477e+07	8.81005e+07	5.7426e+07	5.41873e+07	6.60985e+07	1.21059e+08	1.22277e+08	1.32047e+08	1.30445e+08	1.1034e+08	1.02815e+08	1.07917e+08	9.61209e+07	1.09398e+08
LSVEEEMKK	1.06584e+07	1.26949e+07	1.1114e+07	1.91589e+07	1.28388e+07	1.62381e+07	2.68629e+07	2.03448e+07	2.20576e+07	1.43291e+07	1.40896e+07	1.72187e+07	2.26679e+07	2.18279e+07	1.23283e+07	1.50753e+07	1.18704e+07	1.56675e+07	2.32147e+07	1.61881e+07	1.51384e+07
DDKLWSSYTEYLFFRPPQK	1.02773e+08	7.71183e+07	6.11734e+07	8.02147e+07	8.41474e+07	4.61187e+07	1.25335e+08	1.12637e+08	8.36362e+07	5.46788e+07	4.61103e+07	6.0512e+07	2.09961e+07	7.11171e+07	4.74815e+07	2.78913e+07	4.18064e+07	4.27585e+07	2.63227e+07	3.5697e+07	3.39511e+07
KLHLPDCFPER	2.89487e+06	3.17977e+06	2.95854e+06	4.74479e+06	4.58908e+06	4.63959e+06	5.49174e+06	4.29098e+06	4.75759e+06	3.86697e+06	3.37119e+06	3.85286e+06	4.37217e+06	4.67445e+06	5.36405e+06	5.19878e+06	3.99293e+06	5.56119e+06	1.2221e+06	3.1427e+06	878463
LWSSYTEYLFFRPPQK	1.25583e+07	1.33784e+07	9.67419e+06	1.84913e+07	1.39865e+07	1.02142e+07	3.25976e+07	2.3062e+07	2.17051e+07	1.15784e+07	1.06505e+07	1.36247e+07	1.69528e+07	9.49862e+06	1.03653e+07	1.25731e+07	1.48384e+07	1.31202e+07	8.27983e+06	9.43193e+06	9.7996e+06
FTYLEQAFDR	1.44917e+08	1.73786e+08	1.47629e+08	2.02949e+08	1.93056e+08	1.85598e+08	2.85203e+08	1.51334e+07	2.50234e+08	1.58471e+08	1.67587e+08	1.82939e+08	2.0563e+08	2.30043e+08	2.54694e+08	1.8887e+08	1.89194e+08	1.88199e+08	1.50841e+08	1.3936e+08	1.47013e+08
LVSPKQEHEDR	4.74524e+07	4.61713e+07	4.22492e+07	6.5509e+07	6.52412e+07	5.85831e+07	7.26463e+07	6.23338e+07	6.87326e+07	3.93039e+07	4.24686e+07	4.1703e+06	6.84177e+07	8.04213e+07	7.76342e+07	6.86103e+07	6.51216e+07	6.47835e+07	6.57028e+07	6.03691e+07	6.92486e+07
GAAAGAPSGSGAHGVSGVVGGGSAPDKR	2.36172e+08	2.51219e+08	2.19049e+08	3.02445e+08	2.40263e+08	2.48657e+08	3.12038e+08	2.85844e+08	2.7659e+08	1.88895e+08	1.88406e+08	2.14282e+08	3.89582e+08	4.58101e+08	4.68847e+08	3.6049e+08	3.29069e+08	3.16646e+08	3.08261e+08	1.10699e+08	1.14155e+08
GSYTTVR	1.74039e+07	2.0144e+07	1.66032e+07	2.14601e+07	3.71067e+07	2.2147e+07	5.02358e+07	3.93749e+07	4.13746e+07	2.28583e+07	3.05255e+07	3.13415e+07	7.2918e+07	5.39568e+07		4.37126e+07	3.61286e+07	3.76104e+07	3.66056e+07	4.09993e+07
QWQSELLQK	3.02223e+07	4.73166e+07	4.12799e+07	6.78835e+07	6.52818e+07	6.15331e+07	7.47498e+07	6.11634e+07	6.72568e+07	4.35133e+07	4.91603e+07	5.56719e+07	4.74179e+07	6.07006e+06		4.91559e+07	4.11048e+07	4.19965e+07	3.72641e+07	4.2274e+07	3.54819e+07
EAEFFQLTDLVK	5.80396e+08	4.92904e+08	4.4865e+08	6.27707e+08	5.01534e+08	6.4478e+08	6.9232e+08	6.22904e+08	6.52026e+08	3.87821e+08	4.77581e+08	5.45787e+08	3.17367e+08	4.59866e+08	4.72396e+08	3.84445e+08	3.24064e+08	3.88446e+08	3.17333e+08	3.25041e+08	3.56217e+08
YVLDYLRDK	8.67425e+06	1.20574e+07	9.85362e+06	7.93226e+06	5.28898e+06	6.19216e+06	7.60143e+06	7.78211e+06	9.1646e+06	9.35642e+06	8.43556e+06	8.67071e+06	6.69153e+06	9.32501e+06	8.24255e+06	1.97937e+07	2.09291e+07	1.83493e+07	2.65667e+07	1.80538e+07	2.63869e+07
CLQDFK	916796	1.9345e+06	955234	451778	485086	1.46258e+06	2.32482e+06	1.74202e+06	1.90699e+06	1.09935e+06		1.15585e+06			322906	2.38379e+06	2.52662e+06	1.88989e+06	1.16865e+06	1.33219e+06	1.06193e+06
QLALPEHFPEKER	3.40634e+07	3.56219e+07	3.39977e+07	4.5035e+07	4.47041e+07	4.48319e+07	4.96712e+07	3.91464e+07	5.25648e+07	3.76016e+07	3.68014e+07	4.19943e+07	4.69198e+07	5.14118e+07	4.50913e+07	4.45942e+07	3.36561e+07	3.57881e+07	3.41764e+07	3.3565e+07	3.29831e+07
LHLPDCFPERK	1.41977e+06	1.79575e+06	674545	508692		1.07197e+06	4.6276e+06	3.7895e+06	4.03822e+06	2.60533e+06	2.67369e+06	2.96517e+06				5.19878e+06	3.14608e+06	4.83847e+06	3.47701e+06	2.33076e+06	3.56934e+06
HSTLLSVPDSTLASMFSPSSPR	2.25935e+08	2.41174e+08	2.02562e+08	2.13202e+08	1.6997e+08	2.13812e+08	4.23548e+08	3.44728e+08	3.66183e+08	1.40389e+08	1.66604e+08	2.10847e+08	1.25706e+08	2.44889e+08	1.92729e+08	9.43303e+07	8.5384e+07	1.02366e+08	1.18308e+08	1.27685e+08	1.20602e+08
LMVCGR	1.64744e+06	6.4678e+06	1.8273e+06	2.4757e+06	2.47922e+06	2.28986e+06		2.34178e+06	2.69827e+06		1.37048e+06	1.85225e+06	3.40344e+06				1.123e+06		4.27309e+06	4.24095e+06
RNSELFQSLLSK	1.19005e+07	1.10485e+07	1.02677e+07	1.20323e+07	1.08276e+07	1.15169e+07	1.51743e+07	1.47037e+07	1.56415e+07	8.80711e+06	7.39118e+06	1.18411e+07	3.85139e+07	9.57285e+06	1.35111e+07	1.56553e+07	1.47851e+07	1.1191e+07	1.22542e+07	1.02118e+07	1.21333e+07
CLQDFKK	1.50134e+06	1.60731e+06	1.56197e+06	444525		424936	2.33085e+06			1.08742e+06	1.09402e+06	1.27621e+06				2.78325e+06	2.7935e+06	3.13698e+06		2.70837e+06	2.76419e+06
QNSLNDECCQSDLEDNVSQGSSDALLLR	8.2419e+06	9.61792e+06	8.0501e+06	9.10275e+06	1.13808e+07	4.55298e+06	1.66692e+07	1.54869e+07	1.52637e+07	1.19813e+07	9.88021e+06	1.38158e+07				9.92245e+06	4.31523e+06	4.45614e+06	4.00288e+06	8.23349e+06	4.13973e+06
RQWQSELLQK	3.79343e+06	2.8123e+06	1.46148e+06	8.17391e+06	7.26986e+06	1.97689e+06	9.93239e+06	2.79232e+06	9.20429e+06	5.3351e+06	6.07917e+06	1.84604e+06	8.48308e+06			1.56628e+06	3.06989e+06	1.52205e+06	1.30733e+06	5.29856e+06
DKQLALPEHFPEK				592890		533891	1.93869e+06	1.50535e+06	1.7219e+06	1.0644e+06	980877	1.35873e+06				1.43972e+06	1.41699e+06
APVQWMPPPDK	490296	1.24496e+06	943616	342492	532882	675020	3.61218e+06	2.53498e+06	3.17305e+06	1.55378e+06	1.37515e+06	1.91487e+06				1.86571e+06	2.04883e+06	1.93163e+06	1.84572e+06	1.72237e+06	2.74025e+06
APVQWMPPPDKR	872665	760473	487423	2.11596e+06	623641	1.53117e+06	2.182e+06	2.72004e+06	2.33693e+06	1.27095e+06	1.05441e+06	1.5001e+06
LALAKEVFGDTLNESR	634202	876728					1.5314e+06	1.87949e+06	1.44353e+06	1.4113e+06	913953	1.0325e+06
KAPVQWMPPPDK	2.04354e+06	1.99458e+06	1.75181e+06	1.89928e+06	2.43673e+06	454561	1.59751e+06	5.44084e+06	5.3315e+06	2.78379e+06	2.82217e+06	2.65079e+06	3.42199e+06			7.48109e+06	6.30222e+06	6.11967e+06		6.57094e+06	7.31498e+06
SRETNLSK	106432	73816.2	76993.7	55061.1			711457	214384	186152	139276		211746
FTYLEQAFDRLSEAGFHMVACNSSGTAAFVNQYR	3.07668e+06															8.64417e+06		7.52641e+06	2.78532e+07		3.68176e+07
GSYTTVRDNQADAK	2.1871e+06	2.77314e+06	1.88494e+06	1.39834e+06	1.17387e+06	1.49391e+06	2.05617e+06	1.48389e+06	692679	1.89522e+06	1.76107e+06	2.24499e+06				2.81217e+06	2.30944e+06	3.22977e+06	9.08659e+06	7.18664e+06	7.30264e+06
LSVEEEMK	2.37222e+06	2.31605e+06	1.89032e+06	4.94405e+06	4.99506e+06	4.95687e+06	414272	1.00158e+06	1.07839e+06	2.33204e+06	1.70427e+06	1.72974e+06	7.1352e+06	9.69399e+06	7.32594e+06		376173		150114
KCTD12	BTB/POZ domain-containing protein KCTD12
LGAPQQPGPGPPPPHSR	5.06518e+08	5.72156e+08	4.77456e+08	7.01948e+08	5.70889e+08	6.09678e+08	8.46412e+08	6.80587e+08	7.67596e+08	5.81364e+08	5.76233e+08	7.00458e+08	8.09851e+08	1.51383e+09	1.30211e+09	7.95932e+08	7.44649e+08	6.95856e+08	2.76818e+07	9.81588e+08	9.24168e+08
LWTSYTEYVFCRE	3.33764e+07	3.25701e+07	2.4568e+07	5.51901e+07	4.64314e+07	2.71392e+07	6.67243e+07	5.89492e+07	4.89951e+07	3.66677e+07	4.5371e+07	5.78919e+07	6.08001e+07	8.48185e+07	6.62631e+07	3.66627e+07	3.60338e+07	4.22682e+07	2.8811e+07	2.69081e+07	3.08466e+07
SPSGGAAGPLLTPSQSLDGSRR	4.49037e+08	5.50208e+08	4.85858e+08	5.64495e+08	4.51401e+08	5.02593e+08	5.44666e+08	4.90121e+08	4.92323e+08	4.09214e+08	4.11456e+08	4.79053e+08	4.19237e+08	7.07518e+08	6.30722e+08	6.39295e+08	5.58315e+08	6.0586e+08	7.36566e+08	6.58775e+08	6.60449e+08
EVFGDTLNESRDPDRPPER	2.11972e+08	2.60957e+08	2.07045e+08	2.39108e+08	1.77004e+08	2.17259e+08	2.75113e+08	2.55376e+08	2.52251e+08	2.29782e+08	2.0729e+08	2.698e+08	2.89025e+08	3.90975e+08	3.4078e+08	2.56612e+08	2.75378e+08	2.37788e+08	3.42872e+08	3.51494e+08	3.63476e+08
MFTQQQPQELAR	7.10438e+08	8.76012e+08	7.88266e+08	1.17262e+09	9.32164e+08	8.40137e+08	1.2202e+09	1.15213e+09	1.27618e+09	1.0102e+09	1.00959e+09	1.03698e+09	1.54032e+09	2.66223e+09	2.53623e+09	5.25694e+08	4.96619e+08	4.49074e+08	1.23308e+09	1.29928e+09	1.22016e+09
RSGYLTLGYR	7.50481e+07	1.27446e+08	1.02552e+08	1.39984e+08	1.13876e+08	9.09599e+07	1.30235e+08	1.17592e+08	1.08264e+08	8.25199e+07	9.0063e+07	1.13205e+08	1.32973e+08	2.64253e+08	2.25447e+08	1.2497e+08	1.47747e+08	1.60433e+08	1.54609e+08	1.464e+08	1.5428e+08
RLGAPQQPGPGPPPPHSR	1.43687e+08	1.60471e+08	1.28138e+08	1.84365e+08	1.40203e+08	1.74965e+08	2.49953e+08	2.10433e+08	2.03034e+08	1.47497e+08	1.66268e+08	2.05901e+08	2.58863e+08	3.6641e+08	4.16466e+08	2.13753e+08	2.26329e+08	2.31548e+08	2.97263e+08	2.79224e+08	3.14756e+08
SPSGGAAGPLLTPSQSLDGSR	4.13771e+08	5.01375e+08	4.13245e+08	5.50824e+08	4.58191e+08	4.50556e+08	5.07497e+08	4.52453e+08	4.94781e+08	3.9385e+08	3.60892e+08	4.62482e+08	6.57876e+08	1.08708e+09	1.08176e+09	5.07488e+08	5.14121e+08	4.85563e+08	4.27739e+08	2.18391e+08	4.51988e+08
DPDRPPER	7.35124e+06	6.78691e+06	5.63148e+06	9.20706e+06	1.12327e+07	1.04222e+07	1.09219e+07	8.44971e+06	1.10327e+07	7.39419e+06	7.62693e+06	8.9042e+06	1.9635e+07	1.93695e+07	1.7972e+07	1.32494e+07	9.65854e+06	1.25788e+07	1.34193e+07	9.86257e+06	1.12356e+07
GSYTLGR	2.03389e+08	2.19223e+08	1.74887e+08	2.28197e+08	2.25145e+08	2.40963e+08	3.12706e+08	2.47254e+08	4.14955e+08	2.10709e+08	2.11936e+08	2.56232e+08	4.74375e+08	6.0855e+08	5.88296e+08	2.91857e+08	9.5128e+06	2.80309e+08	2.8175e+08	3.11302e+08	3.37695e+08
TSLAKEVFGDTLNESR	4.08885e+06	4.73973e+06	3.76318e+06	4.28837e+06	3.09838e+06	4.02e+06	3.79706e+06	2.91684e+06	3.66138e+06	2.77626e+06	3.33546e+06	4.32393e+06	9.32593e+06	1.30835e+07	9.89557e+06	4.44156e+06	3.78525e+06	4.56759e+06	3.25835e+06	2.30012e+06	2.94154e+06
EAEYFELPELVR	1.52365e+08	1.58289e+08	8.26461e+07	1.23122e+08	1.12192e+09	2.09222e+08	1.54008e+08	9.16202e+07	1.85763e+08	1.66944e+08	1.66425e+08	1.93833e+08	3.34055e+08	1.70543e+09	1.42092e+09	9.09651e+08	9.55327e+08	8.6757e+08	1.00391e+09	9.16625e+08	1.08814e+09
RCTVVSVPDSLLWR	9.84121e+07	1.24093e+08	9.98182e+07	1.13515e+08	1.02741e+08	1.00727e+08	1.37638e+08	1.2366e+08	1.38515e+08	9.22576e+07	8.83467e+07	1.16381e+08	1.2189e+08	1.41407e+08	1.1715e+08	1.39527e+08	1.29779e+08	1.25593e+08	1.96091e+08	1.67975e+08	1.80133e+08
EGSLGDELLPLGYAEPEPQEGASAGAPSPTLELASR	2.98112e+09	3.08703e+09	3.07987e+09	3.18155e+09	2.77272e+09	1.57411e+09	2.96811e+09	2.69963e+09	2.64793e+09	2.08545e+09	2.24206e+09	2.92247e+09	2.00577e+09	3.05298e+09	2.6096e+09	1.56545e+09	1.71376e+09	2.11254e+09	1.1272e+09	1.73921e+09	3.69285e+09
LWTSYTEYVFCR	1.87722e+07	2.45539e+07	1.47008e+07	3.3007e+07	3.10545e+07	2.34747e+07	2.91782e+07	2.63864e+07	2.80123e+07	2.41723e+07	2.035e+06	2.9548e+07	3.28291e+07	4.22078e+07	3.46608e+07	3.10069e+07	2.88254e+07	2.7126e+07	1.41749e+07	1.542e+07	1.78425e+07
CTVVSVPDSLLWR	1.62872e+08	2.21973e+08	1.89516e+08	1.74978e+08	1.50909e+08	1.44582e+08	2.13518e+08	1.81706e+08	2.19508e+08	1.14904e+08	1.1615e+08	1.48007e+08	2.37851e+08	2.21448e+08	1.76214e+08	1.93625e+08	1.65905e+08	1.74291e+08	1.89531e+08	1.56119e+08	1.50823e+08
LSESGFHMVACSSTGTCAFASSTDQSEDK	9.87441e+06	1.22932e+07	1.16492e+07	3.11187e+07	2.5717e+07	1.94561e+07	2.60155e+07	2.45162e+07	2.63891e+07	1.65532e+07	1.7084e+07	1.95109e+07	7.50759e+06	5.07325e+07	3.95429e+07	1.08053e+07	1.00686e+07	9.93787e+06	1.55607e+07	1.35572e+07	1.8565e+07
GSYTLGRDAQADAK	2.72231e+06	2.91157e+06	3.23794e+06	3.16071e+06	2.92039e+06	3.17208e+06	5.25313e+06	3.10143e+06	3.4389e+06	3.85091e+06	4.72825e+06	3.68036e+06	3.9207e+06	7.56155e+06	7.08768e+06		5.81151e+06	5.40487e+06	6.57207e+06	6.87694e+06
LGAPQQPGPGPPPPHSRR	1.37053e+08	1.14953e+08	1.21954e+08	5.20962e+07	1.33597e+08	1.67671e+08	2.40317e+08	2.02558e+08	1.9523e+08	1.41237e+08	1.58432e+08	1.97124e+08	1.57461e+08	2.94127e+08	3.18798e+08	1.63528e+08	1.67041e+06	1.74946e+08
DLQLVLPDYFPER	3.00614e+08	3.07629e+08	2.72416e+09	3.68467e+09	3.42651e+09	3.17012e+09	3.70032e+09	3.79312e+09	4.52336e+09	3.60948e+09	2.83584e+08	3.57619e+09	9.08974e+08	6.08638e+09	3.93688e+09	1.17359e+09	1.05895e+09	1.50442e+08	2.48908e+09	2.07421e+09	2.37799e+09
FNFLEQAFDK	1.03441e+07	1.08317e+07	9.36256e+06	1.55871e+07	1.83348e+07	1.65878e+07	1.4892e+07	1.52694e+07	1.60547e+07	9.87749e+06	1.11914e+07	1.28827e+07	9.18391e+08	6.54595e+07	7.68873e+07	4.97729e+08	4.24444e+08	4.34908e+08	3.27733e+08	3.14593e+08	3.19601e+08
YTSRYYLK	1.4318e+06	1.89747e+06	1.48068e+06	1.74547e+06	1.2965e+06	1.45643e+06	2.12556e+06	1.81447e+06	1.86975e+06	1.6082e+06	1.43896e+06	1.75505e+06						1.2938e+06		1.63888e+06	1.61566e+06
SGYLTLGYR	3.7131e+08	1.07754e+07	3.56961e+08	1.46521e+07	4.27095e+08	4.19931e+08	1.1438e+07	1.07652e+07	9.71124e+06	1.34229e+07	1.27711e+07	1.32616e+07	7.26025e+08	1.41788e+09	1.16584e+09	1.32961e+07	1.08366e+07	5.89508e+08	7.44631e+08	6.34536e+08	7.32942e+08
EAEYFELPELVRR	2.81684e+07	3.6613e+07	2.88302e+07	2.99828e+07	3.2401e+07	2.77968e+07	6.05669e+06	5.56012e+06	6.37214e+06	1.48611e+07	1.51838e+07	1.88404e+07					1.47815e+07	1.45025e+07	1.55765e+06	3.27693e+07	3.39365e+07
ALADSTR	3.3462e+07	3.10926e+07	2.70017e+07	3.99924e+07	4.49985e+07	4.0619e+07	4.56311e+07	3.66888e+07	4.21636e+07	3.22325e+07	3.59236e+07	4.01528e+07	7.38572e+07	5.21356e+07	6.00805e+07	2.28931e+07	2.0764e+07	2.20425e+07
FNFLEQAFDKLSESGFHMVACSSTGTCAFASSTDQSEDK	4.84733e+07	3.25772e+06		4.69493e+06			5.83054e+07		2.33083e+06	3.05303e+06	1.01403e+06		1.64554e+07	1.1862e+08	6.25944e+07	8.98871e+07	7.22343e+07	4.31189e+07	7.42373e+06	9.69386e+07	1.5529e+08
YLLDYLRDLQLVLPDYFPER	1.06934e+07	1.16991e+06		1.75911e+06			3.41589e+06	633324		1.45047e+06				2.77125e+06	2.51657e+06	4.27688e+06	5.90274e+06	4.47615e+06	3.26642e+07	2.71578e+07	4.3661e+07
YYLKFNFLEQAFDK	1.98922e+06	1.70751e+06					4.03184e+06	2.48735e+06					2.0951e+06	1.24263e+07	7.31716e+06	2.32776e+06	2.08501e+06	2.44991e+06		2.72765e+06	2.46481e+06
LSESGFHMVACSSTGTCAFASSTDQSEDKLWTSYTEYVFCR	3.61328e+06						1.19445e+07						6.84758e+06	3.70502e+07		8.48989e+06	8.66701e+06
LTVCGKTSLAK	1.42485e+06	1.46255e+06	1.17132e+06	1.83563e+06	1.25454e+06	1.59168e+06	322631	321518	1.22734e+06	1.05706e+06	1.15205e+06	1.33177e+06		4.45407e+06
MFTQQQPQELARDSK	768300	702328	841915	1.02397e+06	718300	775792	868217	739488			536317	826736				558071
GVHKEGSLGDELLPLGYAEPEPQEGASAGAPSPTLELASR	1.09657e+07	1.05491e+07	1.05936e+07	1.55174e+07	2.2786e+07	1.59869e+07	1.49864e+07	1.31588e+07	1.32182e+07	1.32098e+07	1.26939e+07	1.27185e+07	1.1912e+06	1.35502e+07	2.7388e+06
													1.14401e+07
KCTD16	BTB/POZ domain-containing protein KCTD16
GPVQLLQQSEMR	1.70452e+08	2.0509e+08	1.74718e+08	1.94145e+08	1.57214e+08	1.58288e+08	3.17405e+08	2.86951e+08	3.32555e+08	2.1171e+08	1.93304e+08	2.47091e+08	2.58286e+08	2.04477e+08	2.09483e+08	9.66972e+07	9.18791e+07	8.66032e+07	1.77649e+08	1.743e+08	1.85107e+08
KGPVQLLQQSEMR	8.12694e+07	9.98172e+07	8.32507e+07	7.74111e+07	7.47965e+07	6.49911e+07	1.51035e+08	1.40138e+08	1.3763e+08	8.52012e+07	8.93822e+07	1.08145e+08	1.23885e+08	1.15919e+08	1.03912e+08	5.85074e+07	5.76071e+07	5.45129e+07	1.00127e+08	1.17629e+08	8.54567e+07
QVVLPDHFPER	3.27554e+08	3.71772e+08	3.19247e+08	3.43104e+08	2.96218e+08	3.06816e+08	4.21709e+08	4.2467e+08	4.30022e+08	3.33553e+08	2.88369e+08	3.78922e+08	3.28634e+08	4.19035e+08	4.15196e+08	3.07923e+08	3.01002e+08	2.9069e+08	3.19629e+08	2.61572e+08	2.89577e+08
EAEYFQLPDLVK	7.27889e+08	8.98822e+08	7.45064e+08	7.28344e+08	6.73626e+08	7.27702e+08	1.05652e+09	9.34198e+08	9.83116e+08	6.72091e+08	6.4405e+08	8.60763e+08	6.29449e+08	6.81252e+08	6.20225e+08	6.1985e+08	6.25347e+08	1.02786e+08	6.77184e+08	5.77067e+08	6.82735e+08
EVFGETLNESR	3.74156e+08	4.42814e+08	3.58902e+08	3.93995e+08	3.54962e+08	3.49575e+08	4.67566e+08	4.43787e+08	4.23575e+08	3.52334e+08	3.41057e+08	3.96519e+08	4.51942e+08	6.60904e+08	6.22635e+08	4.46941e+08	4.09582e+08	4.01885e+08	3.88776e+08	4.03573e+08	3.97214e+08
RDTANDLAK	1.20157e+08	1.4377e+08	1.04389e+08	1.12702e+08	1.1119e+08	1.02907e+08	1.75273e+08	1.40461e+08	1.67401e+08	1.11773e+08	1.21883e+08	1.4225e+08	1.19828e+08	1.48996e+08	1.56813e+08	55694.8	9.76231e+07	1.17379e+08	7.61738e+06	1.34454e+08	1.341e+08
QSNLQTLDRPLKK	8.33424e+08	9.49647e+08	8.25866e+08	9.9136e+08	7.9362e+08	8.78578e+08	1.27391e+09	1.01315e+09	1.15411e+09	8.55534e+08	8.94192e+08	1.0014e+09	6.67021e+08	9.83693e+08	9.7939e+08	1.24475e+09	3.12805e+08	1.05932e+09	1.11233e+09	1.25676e+09	1.33381e+09
QSPDEFCHSDFEDASQGSDTR	2.26099e+08	2.54439e+08	2.20868e+08	2.57527e+08	2.27896e+08	2.46513e+08	2.91533e+08	2.70539e+08	2.99261e+08	2.0649e+08	2.07967e+08	2.29228e+08	1.86391e+08	1.4821e+08	1.53793e+08	1.86592e+08	1.82786e+08	1.6377e+08	2.08071e+08	1.92438e+08	1.88821e+08
LLAPEDVK	2.10662e+08	2.68214e+08	2.26972e+08	3.29741e+08	2.64106e+08	2.41979e+08	3.41459e+08	2.91885e+08	3.31783e+08	2.15264e+08	2.60389e+08	2.92063e+08	3.47678e+08	4.35561e+08	4.11902e+08	2.63329e+08	2.416e+08	2.6583e+08	2.59891e+08	2.3885e+08	2.53073e+08
LSLEEELEK	2.10549e+08	2.35121e+08	2.08131e+08	2.39831e+08	1.89134e+08	1.634e+08	2.23903e+08	2.15162e+08	2.37988e+08	1.91208e+08	1.78617e+08	2.04684e+08	2.13083e+08	2.98041e+08	3.14115e+08	2.07132e+08	2.05989e+08	2.05625e+08	1.82874e+08	1.58145e+08	1.70639e+08
QSNLQTLDRPLK	3.91561e+08	4.82496e+08	3.73079e+08	3.89119e+08	3.39492e+08	3.14919e+08	5.13634e+08	4.73383e+08	4.71017e+08	3.90096e+08	3.57716e+08	4.33331e+08	4.71282e+08	4.6675e+08	4.39027e+08	4.6957e+08	4.30461e+08	4.45184e+08	4.73837e+08	5.01567e+08	4.89052e+08
TLTSGSRESNLSSK	1.13898e+08	1.39561e+08	1.12472e+08	1.26871e+08	1.01001e+08	1.03087e+08	3.638e+07	3.59473e+07	1.4626e+08	8.27748e+07	7.12214e+07	9.70948e+07	2.25508e+07	3.84777e+07	3.0133e+07	9.00367e+07	8.5916e+07	9.41734e+07	1.06179e+08	1.01794e+08	1.01154e+08
REAEYFQLPDLVK	1.04349e+07	1.24054e+07	9.4843e+06	9.45114e+06	9.24202e+06	8.80706e+06	1.49108e+07	1.0606e+07	1.30006e+07	9.81275e+06	2.31278e+06	1.05894e+07	8.45527e+06	7.6284e+06	5.37507e+06	6.11581e+06	7.01464e+06	6.48687e+06	6.21181e+06	6.67793e+06	2.36327e+06
EKLSLEEELEK	3.17116e+08	3.47899e+08	2.92957e+08	3.17924e+08	2.41128e+08	1.05319e+08	3.37227e+08	2.97732e+08	3.63185e+08	2.88677e+08	2.84768e+08	3.14229e+08	3.39456e+08	4.3387e+08	4.5124e+08	4.65328e+08	4.53349e+08	4.55664e+08	4.73806e+08	4.4183e+08	1.72148e+08
LCPPSSLLPHDR	8.40797e+07	9.25948e+07	8.36424e+07	8.11653e+07	6.3445e+07	7.07692e+07	1.17095e+08	1.06306e+08	1.05255e+08	8.59008e+07	7.30413e+07	9.34453e+07	1.44074e+08	1.5729e+08	1.44815e+08	1.03063e+08	9.35281e+07	8.79309e+07	7.42744e+07	8.29115e+07	7.55976e+07
LWSSYTEYVFYR	6.30304e+07	8.89918e+07	5.24356e+07	8.8589e+07	5.69601e+07	3.35827e+07	1.11463e+08	9.04012e+07	8.47519e+07	5.36622e+07	5.04004e+07	5.91849e+07	8.76175e+07	6.2518e+07	5.61762e+07	7.16636e+07	6.56613e+07	6.54307e+07	3.11876e+07	3.58633e+07	4.01857e+07
LWSSYTEYVFYREPSR	6.12517e+07	7.49183e+07	5.24204e+07	6.55375e+07	5.03388e+07	3.62665e+07	1.03365e+08	7.82681e+07	8.67986e+07	4.39599e+06	4.72997e+07	6.22485e+07	5.22489e+07	4.17112e+07	3.93045e+07	5.29483e+07	5.32856e+07	4.97112e+07	4.49469e+07	4.40637e+07	4.95875e+07
KWGFLTVGYR	5.8064e+07	6.53302e+07	5.53415e+07	5.01177e+07	4.11327e+07	4.39861e+07	6.5736e+07	6.34437e+07	6.22958e+07	4.22158e+07	2.32928e+07	5.00357e+07	8.77586e+07	3.10826e+07	3.07651e+07	7.2782e+07	6.50778e+07	6.73217e+07	5.84629e+07	2.2976e+07	5.20269e+07
LCPPSSLLPHDRK	9.00749e+07	1.09794e+08	9.33967e+07	8.08169e+07	6.92532e+07	7.03853e+07	1.17238e+08	1.08561e+08	1.00225e+08	8.04776e+07	8.25151e+07	9.09402e+07	1.20966e+08	1.32225e+08	1.1778e+08	5.45356e+07	8.79101e+07	5.9351e+07	8.74232e+07	5.16465e+07	8.70114e+07
FKHLER	8.03634e+06	1.08455e+07	8.46572e+06	1.02917e+07	7.96204e+06	1.00379e+07	1.04586e+07	170463	1.00604e+07	9.2208e+06	8.97574e+06	1.14089e+07	1.83374e+06	2.05508e+06	2.21527e+06	9.6991e+06	7.68152e+06	8.01121e+06	548478	1.10203e+07	1.10321e+07
HPWQSELLR	1.2412e+08	1.68199e+08	1.26026e+08	1.1148e+08	1.04031e+08	9.65247e+07	1.54966e+08	1.42994e+08	1.41234e+08	1.17474e+08	1.06982e+08	1.18492e+08	1.05887e+08	5.7336e+06	1.09625e+07	1.57e+08	1.37187e+08	1.36481e+08	1.12809e+08	1.00241e+08	9.75443e+07
KHPWQSELLR	2.08214e+08	2.51427e+08	2.0332e+08	4.54077e+07	4.9126e+07	1.70428e+08	2.91195e+08	2.62587e+08	2.69489e+08	2.1745e+08	3.65458e+07	2.42973e+08	3.04233e+08	2.27687e+07	2.26964e+07	3.26041e+08	2.80997e+08	2.70167e+08	3.56707e+08	3.02383e+08	3.34789e+08
DPDRAPER		2.40246e+06	2.01844e+06	2.07249e+06	1.164e+06	1.40246e+06	5.19993e+06	2.80013e+06	3.03878e+06	2.28618e+06	1.72781e+06			682288	1.2674e+06	1.31982e+06	840268	881853	1.14525e+06	1.04435e+06	913691
WGFLTVGYR	9.58061e+06	8.83228e+06	9.86896e+06	1.24975e+07	1.29739e+07	1.62547e+07	8.59277e+06	8.91501e+06	9.26046e+06	2.07036e+07	1.98449e+07	2.03157e+07	2.26586e+08	2.27965e+08	4.72995e+07	1.02273e+08	1.03112e+08	9.8518e+07	1.8468e+08	1.65584e+08	1.76259e+08
HSTLLSLPHSLLWK	6.91003e+07	4.28401e+07	3.43933e+07	5.9525e+07	6.08655e+07	5.6241e+07	5.42546e+07	3.27022e+07	3.34946e+07	3.98485e+07	2.03219e+07	2.37536e+07	4.18524e+08	1.33463e+08	1.05436e+08	5.77931e+08	5.70855e+08	5.56399e+08	5.40673e+08	4.72876e+08	5.04861e+08
CLQDFLK	1.2857e+08	1.57662e+08	1.29068e+08	7.90133e+07	6.05444e+07	5.56303e+07	1.29003e+08	1.20928e+08	3.01699e+07	8.39998e+07	7.90866e+07	7.92012e+07		1.0919e+08	1.30749e+08	1.33067e+08	1.20144e+08	1.24313e+08	1.09815e+08	1.10491e+08	1.03699e+08
LLAPEDVKQSPDEFCHSDFEDASQGSDTR	6.1771e+08	8.01556e+08	6.11882e+08	4.34233e+08	1.97226e+08	3.81241e+08	6.59964e+08	3.26972e+08	7.53699e+08	2.22537e+08	3.80342e+08	5.67878e+08	8.84747e+07	3.51862e+07		4.14321e+08	3.79402e+08	3.90172e+08	1.25706e+08	4.22229e+08	4.19162e+08
EVFGETLNESRDPDR	1.19141e+08	1.38707e+08	1.14049e+08	1.14394e+08	8.8899e+07	8.46443e+07	1.55071e+08	1.03774e+07	1.22057e+08	1.00657e+08	8.19618e+07	1.05614e+08	1.03847e+08	1.21302e+08	1.48449e+08	9.85488e+07	1.09244e+08	1.08227e+08	9.67951e+07	1.03566e+08	9.36794e+07
DRQVVLPDHFPER	1.20502e+07	1.65857e+07	1.36585e+07	1.25078e+07	9.99683e+06	1.10067e+07	2.25412e+07	1.20201e+07	1.2916e+07	1.05712e+07	1.08147e+07	1.1907e+07	856552	3.23005e+06	2.18323e+06	1.20333e+07	1.25751e+07	1.13232e+07	1.11324e+07		8.64286e+06
ALSGNCSR	3.91358e+07	4.18908e+07	3.67052e+07	3.52008e+07	3.71454e+07	3.40342e+07	954541	4.64927e+07	4.89415e+07	3.87183e+07	3.96519e+07	7.46578e+07	3.10885e+07			3.17743e+07	3.05834e+07	3.17897e+07
YLLDYLRDR	2.60024e+07	1.32209e+08	1.08503e+08	6.70294e+07	6.24619e+07	5.94133e+07	3.93187e+07	3.72864e+07	4.14665e+07	5.36131e+07	4.49879e+07	5.74873e+07	2.06026e+07	2.69656e+07	2.78135e+07	1.29375e+08	1.13669e+08	1.11881e+08	2.17794e+08	1.96128e+08	2.08259e+08
GPVQLLQQSEMRR	2.58588e+07	3.12335e+07	2.51741e+07	2.21112e+07	1.79218e+07	2.20735e+07	1.96939e+07	1.81603e+07	1.92035e+07	1.51724e+07	1.47648e+07	2.01132e+07	1.72616e+07		1.29701e+07	3.66438e+07	3.44078e+07	3.27281e+07	5.85211e+07	5.86833e+07	6.7654e+07
WSSSHCDCCCK	5.16613e+06	4.92118e+07	4.60593e+07	4.13554e+06	3.85498e+06	2.87703e+06	2.47894e+07	2.56834e+07	2.43807e+07	1.32403e+07	1.31048e+07	4.6934e+06	9.4868e+07	2.47681e+07	2.7992e+07	3.80319e+07	3.03171e+07	3.75831e+07	8.99514e+07	9.29336e+07	9.43258e+07
DQGAAVPNSFPEVLELNVGGQVYFTR	9.06624e+07	1.66422e+08	6.17131e+07	1.21265e+08	8.8131e+06	1.60896e+07	5.42538e+08	2.82723e+08	7.84981e+07	8.48305e+07	2.10759e+07	4.70956e+07	1.06449e+07	690317	483901	5.44546e+08	5.39329e+08	3.62487e+07	781168	4.66094e+08	1.10415e+06
AFDMLSECGFHMVACNSSVTASFVNQYTEDK	3.13486e+07	7.1298e+06		9.22662e+06		123105	6.82429e+07	3.28988e+07	1.29588e+07	3.49472e+06	2.88036e+06	3.6198e+06		2.3713e+07	5.53894e+06	6.46828e+06	862989		1.03844e+07		1.58e+07
DTANDLAK	8.38619e+06	8.24493e+06	7.58694e+06		9.92402e+06	8.66245e+06		1.19904e+07	1.28304e+07	8.24987e+06	7.27606e+06	1.21698e+07	728532		4.35958e+06		2.30921e+06	2.80845e+06			2.61219e+06
GSCTLGR	811962	810739	693934	155802	754366	407881	1.53722e+06	937607	1.06107e+06	709861	713706	951041				697412	552293	590548
EGQADAKFR	939783	1.00335e+06	1.24131e+06	1.72282e+06	1.00254e+06	2.94648e+06	1.39696e+06	1.05564e+06	1.23418e+06	959667	1.37893e+06	1.36878e+06	1.29118e+06	2.13759e+06	2.7886e+06	1.74213e+06	3.37664e+06	3.13918e+06	2.54487e+06	2.27799e+06	2.03547e+06
LSLAKEVFGETLNESR	4.30377e+06	6.64804e+06	5.33129e+06	5.53795e+06	5.72511e+06	5.2755e+06	4.68769e+06	4.44898e+06	6.1751e+06	3.16012e+06	4.84889e+06	5.09864e+06	4.86266e+06	1.08007e+07	8.5304e+06	1.40433e+06		1.11618e+06	735639	586233
QSPDEFCHSDFEDASQGSDTRLCPPSSLLPHDR	5.40601e+06	5.4145e+06	5.23098e+06	4.7684e+06	2.65105e+06	3.63049e+06	3.80058e+06	3.30937e+06	3.32447e+06	2.89228e+06	2.70642e+06	4.1373e+06
GDKGESGTSCNDLSTSSCDSQSEASSPQETVLCGPVTR	4.14018e+06	4.70539e+06	3.53318e+06	1.78154e+06	1.66559e+06	1.80819e+06	3.34977e+06	2.20936e+06	2.81436e+06	2.26281e+06	1.43495e+06	2.53888e+06				2.71963e+06		1.52702e+06
HSTLLSLPHSLLWKMFSPK	724917	834789	640710	517549	118754			478766	440427	305497	192258	344181
DTANDLAKDSK	174804	184266	164499	241534	145931	170735	130554	96037.1	124499	122442	130730	148114						149100	457934		341115
EAEYFQLPDLVKLLAPEDVK	3.27025e+06	2.80394e+06	2.6456e+06	5.00096e+06	1.06376e+06		4.63154e+06	1.05378e+06	1.94715e+06	2.2465e+06	1.42783e+06	241621	4.15898e+06		3.03768e+06	830062		1.41123e+06	2.3247e+06	1.93205e+06
HPWQSELLRK	2.75005e+07	3.3408e+07	2.13859e+07	411070	484613	1.30678e+07	3.38085e+07	2.38999e+07	2.62248e+07	1.40769e+07	1.26928e+07	2.02213e+08	2.16774e+07		781772	2.46192e+07			3.16418e+08	4.36482e+07	3.81558e+07
LSLEEELEKCLQDFLK	4.48889e+07	1.50861e+07	1.82951e+06	1.15276e+07			5.85028e+06	3.74775e+06		1.60251e+06		1.05002e+06				2.30116e+07	2.50246e+07	2.94089e+07	4.36337e+07	5.39609e+07	6.3002e+07
G-protein b1	Guanine nucleotide-binding protein G(I)/G(S)/G(T) subunit beta-1
LFVSGACDASAK	1.99415e+07	2.56713e+07	1.9613e+07	2.35462e+07	1.85902e+07	1.69044e+07	4.66699e+07	3.16663e+07	3.89258e+07	2.12202e+07	2.10894e+07	2.32111e+07	7.24612e+07	1.05642e+08	1.05978e+08	4.15778e+07	3.36549e+07	3.9392e+07	5.76494e+07	5.2112e+07	5.3615e+07
ACADATLSQLTNNLDPVGR	7.25432e+06	8.40305e+06	7.80726e+06	7.92346e+06	8.11805e+06	6.73193e+06	1.35965e+07	1.47153e+07	1.43996e+07	6.30991e+06	6.24857e+06	7.49447e+06	1.70151e+07	2.628e+07	1.89136e+07	1.10235e+07	9.2978e+06	1.0501e+07	9.88691e+06	8.75391e+06	4.5081e+06
KACADATLSQLTNNLDPVGR	1.24302e+07	1.58396e+07	1.21038e+07	1.22754e+07	1.52186e+07	1.2583e+07	2.63189e+07	2.58834e+07	2.68964e+07	1.43744e+07	1.24328e+07	1.45747e+07	3.11481e+07	4.97268e+07	3.68619e+07	2.4085e+07	1.97022e+07	2.01946e+07	1.98047e+07	2.23487e+07	2.39093e+07
SELDQLRQEAEQLK	1.19689e+07	1.55782e+07	1.08496e+07	1.53755e+07	1.37389e+07	1.33321e+07	2.93893e+07	2.63204e+07	3.03231e+07	1.54382e+07	1.37428e+07	1.82614e+07	5.93261e+07	6.2467e+07	5.38885e+07	1.95487e+07	1.49608e+07	1.51435e+07	1.43431e+07	1.67595e+07	1.35948e+07
ELAGHTGYLSCCR	1.49858e+07	1.93162e+07	1.39311e+07	1.76396e+07	1.41386e+07	1.48489e+07	3.33354e+07	2.92753e+07	3.07717e+07	1.54415e+07	1.68894e+07	1.83345e+07	5.71303e+07	8.64306e+07	8.54065e+07	3.71934e+07	3.42637e+07	3.47609e+07	3.48088e+07	4.11012e+07	3.5558e+07
QTFTGHESDLNALCFFPNGNAFATGSDDATCR	2.09863e+07	2.27603e+07	1.68543e+07	1.32499e+07	5.92612e+06	2.09974e+06	2.30638e+07	2.10298e+07	2.0709e+07	1.22352e+07	1.14613e+07	1.34189e+07	2.06572e+07	4.67692e+07	5.0062e+06	2.48422e+07	2.70855e+07	2.27281e+07	2.5424e+07	1.07336e+07	1.2482e+07
ADQELMTYSHDNLLCGLTSVSFSK	1.84142e+07	2.22792e+07	1.61508e+07	2.06853e+07	3.08785e+06	4.31301e+06	4.90104e+07	3.71112e+07	3.66978e+07	1.03607e+06	1.16899e+07	1.51805e+07	4.83627e+07	8.71792e+07	7.11972e+07	2.91161e+07	2.58251e+07	2.60497e+07	1.18772e+07	1.34416e+07	1.23589e+07
QEAEQLKNQLR	796782	824600	793149	1.22937e+06	1.00462e+06	949442	1.70639e+06	1.54654e+06	1.86715e+06	1.15919e+06	1.07894e+06	1.00613e+06		2.63061e+06		1.77249e+06	2.06356e+06	1.37941e+06	1.87668e+06		2.18785e+06
LLLAGYDDFNCNVWDALK	5.33577e+07	4.61001e+07	2.37049e+07	3.41395e+07		686809	1.13281e+08	5.50259e+07	4.54008e+07	3.082e+07	1.78206e+07	1.67846e+07	1.28907e+08			6.9132e+07	7.57543e+07	5.71103e+07	3.20369e+07	5.13546e+07
SELDQLR		885950	711179	1.02789e+06	790827		1.69918e+06	1.36713e+06	1.44448e+06	749081	807309	990394
G-protein ao	Guanine nucleotide-binding protein G(o) subunit alpha
LFDVGGQR	1.31203e+07	1.67508e+07	1.5253e+07	1.97095e+07	1.59371e+07	1.40685e+07	2.3464e+07	1.93719e+07	2.04981e+07	1.67584e+07	1.51847e+07	1.99618e+07	4.38103e+07	5.62886e+07	5.42119e+07	3.0148e+07	2.75627e+07	2.77073e+07	3.61297e+07	3.28207e+07	3.45974e+07
YYLDSLDR	1.50873e+07	1.87437e+07	1.65509e+07	2.33136e+07	1.77155e+07	1.93121e+07	2.42481e+07	0	2.11129e+07	1.59935e+07	1.86716e+07	2.11088e+07	4.77072e+07	6.61893e+07	6.71198e+07	3.01147e+07	2.57398e+07	2.71212e+07	3.28871e+07	3.59151e+07	3.21549e+07
QYKPVVYSNTLQSLAALVR	1.11734e+08	1.30267e+08	1.23425e+08	1.04723e+08	9.57356e+07	7.02923e+07	1.51045e+08	1.28886e+08	1.19294e+08	7.93748e+07	7.11204e+07	1.00183e+08	1.57576e+08	2.2397e+08	1.36029e+08	1.23743e+08	1.01251e+08	1.24273e+08	1.43068e+08	1.38366e+08	1.30626e+08
MVCDVVSR	1.02777e+07	1.31622e+07	1.01889e+07	1.61151e+07	1.33072e+07	1.2614e+07	1.91886e+07	1.77545e+07	1.78408e+07	1.28816e+07	1.22638e+07	1.65348e+07	4.30813e+06	5.32123e+07	5.30848e+07	3.85601e+06	5.17264e+06	4.79278e+06	3.04335e+07	3.15935e+07	3.21132e+07
AMDTLGVEYGDKER	1.33119e+07	1.48945e+07	1.21305e+07	2.0596e+07	1.88342e+07	1.55885e+07	2.54506e+07	2.51538e+07	2.51105e+07	1.72999e+07	2.10914e+07	1.97856e+07	5.09898e+07	7.83013e+07	7.77988e+07	6.92286e+06	1.09886e+07	1.17812e+07	4.52035e+07	4.07737e+07	4.38713e+07
NLKEDGLSAAK	2.64493e+06	3.05285e+06	2.38559e+06	2.3839e+06	2.13381e+06	2.54919e+06	3.45338e+06	2.90976e+06	1.12363e+07	2.39791e+06	2.04857e+06	2.61723e+06	7.70742e+06	5.47175e+06	735314	4.03501e+06	3.66384e+06	4.34091e+06	5.4719e+06	5.37164e+06	8.10176e+06
LGAGDYQPTEQDLLR	4.29179e+07	5.44915e+07	4.37978e+07	5.72978e+07	5.03379e+07	4.51098e+07	6.26015e+07	5.3849e+07	5.90356e+07	4.28783e+07	4.70331e+07	5.4775e+07	2.54953e+07	1.25177e+08	1.02616e+08	7.72766e+07	6.97417e+07	7.08527e+07	8.11681e+07	8.4424e+07	8.16127e+07
LWGDSGLQECFNR	2.01388e+07	2.59923e+07	2.08915e+07	2.26162e+07	2.08856e+07	1.60059e+07	2.84335e+07	2.38002e+07	2.76166e+07	1.82021e+07	1.98255e+07	2.31718e+07	3.68185e+07	4.79016e+07	4.18241e+07	3.52404e+07	3.3136e+07	3.28054e+07	3.66957e+07	3.05285e+07	3.94041e+07
LLHEDGFSGEDVK	2.59409e+07	3.50871e+07	2.68993e+07	3.24691e+07	2.58386e+07	2.50037e+07	4.65593e+07	3.52522e+07	4.07379e+07	2.96899e+07	3.05736e+07	3.17048e+07	7.06941e+07	9.6183e+07	1.04723e+08	5.47878e+07	4.77174e+07	4.95366e+07	5.90674e+07	7.52259e+06	6.33618e+07
EYQLNDSAK	8.08676e+06	9.51052e+06	7.27409e+06	9.86695e+06	9.59328e+06	9.20878e+06	1.51302e+07	1.15676e+07	1.34572e+07	8.7301e+06	9.31425e+06	1.13956e+07	1.90656e+07	3.02764e+07	2.76228e+07	1.26814e+07	1.54303e+07	1.6751e+07	1.53719e+07		1.79989e+07
SREYQLNDSAK	8.73921e+06	1.05411e+07	8.18274e+06	8.52293e+06	7.42702e+06	7.65811e+06		9.89746e+06	1.01544e+07	6.70965e+06	6.7584e+06	9.53891e+06	1.69769e+07	2.01822e+07	2.03526e+07	1.62956e+07	1.35581e+06	1.87771e+07	2.8265e+07	2.64578e+07	2.71959e+07
MHESLMLFDSLCNNK	6.51504e+06	6.88388e+06	5.26521e+06	7.53781e+06	5.98794e+06	4.53865e+06	1.41999e+07	1.06409e+07	1.32252e+07	4.7887e+06	4.41194e+06	4.8432e+06	1.4818e+07	2.77553e+07	2.01424e+07	2.834e+06	4.15452e+06	3.00308e+06	6.94768e+06	6.76823e+06	1.03201e+07
AMDTLGVEYGDK	517718	746451	702531	1.37525e+06	1.06608e+06	971915	1.7256e+06	1.41537e+06	1.46913e+06	1.30967e+06	975124	984511	3.09304e+06	5.23879e+06	4.86008e+06				1.43502e+06
KDLFGEK	542739			749643	506486		727951	807270	666191	663655	585237	796435	2.00001e+06	1.1575e+06	1.4372e+06	771901
SPLTLCFPEYPGSNTYEDAAAYLQTQFESK	6.99908e+07	4.53451e+07	6.57116e+06	3.52015e+07			6.34808e+07	3.0421e+07	1.51245e+07	1.25963e+07	7.00823e+06	7.48677e+06	6.17111e+07	1.0008e+07	7.61349e+07	8.31686e+07	1.03099e+08		1.37935e+08	1.1251e+07
MEDTEPFSAELLSAMMR	3.5108e+07	5.00105e+07	3.43033e+07	4.88026e+07	3.34232e+07	1.51323e+07	6.27138e+07	5.62855e+07	4.99817e+07	2.74913e+07	3.15949e+07	3.02701e+07	7.87953e+07	8.23493e+07	7.7846e+07				2.454e+07	4.46494e+07	2.20991e+07
FFLDTSLLLFLNKK	5.90871e+06						5.8117e+06							1.02212e+07	1.51619e+07	1.48612e+07	2.28082e+07	2.01135e+07		1.33572e+07	1.99458e+07
FFLDTSLLLFLNK							632208							5.3127e+06	3.47073e+06	5.7288e+06	5.2249e+06	6.39928e+06	1.83392e+06		2.94692e+06
ELYCHMTCATDTNNLQVVFDAVTDLLLANNLR	2.97287e+06						4.44706e+06	1.42028e+06					2.10933e+06	3.35114e+07	1.18671e+07	5.28125e+06	1.00315e+07	1.07826e+07	3.80308e+06	2.51109e+07	3.96238e+06
SPNKELYCHMTCATDTNNLQVVFDAVTDLLLANNLR	3.43366e+06	613059					1.74151e+06	1.08963e+06	148601						3.60919e+06	4.37325e+06		5.12533e+06	1.3029e+07		1.68021e+07
WLHCFEDVTALLFCVALSGYDQVLHEDETTNR																	3.7302e+06	4.94047e+06	4.0274e+06	3.96508e+06	8.73398e+06
APP	Amyloid beta A4 protein
QQLVETHMAR	3.58135e+07	3.87965e+07	3.8101e+07							4.85814e+07	4.76984e+07	4.45653e+07				1.3819e+07	1.41439e+07	1.28216e+07	9.90436e+06	9.743e+06	1.05473e+07
VESLEQEAANER	4.00615e+07	4.01491e+07	3.56386e+07	423507	366000					4.74928e+07	5.76194e+07	4.74547e+07			696417	1.17172e+07	1.15015e+07	1.19069e+07	8.98674e+06	9.04422e+06	9.01226e+06
THTHLVLPYR	1.81327e+07	1.51644e+07	1.20409e+07		211994					1.5883e+07	1.83349e+07	1.54492e+07				9.73407e+06	8.65115e+06	9.25334e+06	7.13961e+06	6.06731e+06	5.70489e+06
YLETPGDENEHAHFQK	6.18508e+07	5.24244e+07	6.13621e+07	563681						9.02418e+07	9.03301e+07	7.88912e+07				2.26818e+07	2.26437e+07	2.40262e+07	1.64905e+07	1.5211e+07	1.8165e+07
MQQNGYENPTYK	7.3921e+06	5.76941e+06	6.02494e+06							7.42345e+06	9.75894e+06	8.0668e+06				1.75501e+06	2.39809e+06	2.00276e+06	1.49573e+06	1.43014e+06	1.69839e+06
MDAEFGHDSGFEVR	1.80126e+07	2.0124e+07	1.8209e+07							2.20729e+07	2.08434e+07	2.66324e+07				1.0844e+07	9.49589e+06	8.39487e+06	7.84966e+06	7.05769e+06	9.12232e+06
TEELSEVK	1.0152e+07	1.02832e+07	1.19354e+07		152722					1.67149e+07	1.44203e+07	1.49556e+07				6.56286e+06	7.78574e+06	6.91196e+06	4.81521e+06	4.61418e+06	4.78666e+06
LVFFAEDVGSNK	2.5504e+07	2.19667e+07	2.48852e+07		284312					2.18733e+07	2.84428e+07	2.91658e+07				1.14141e+07	1.49004e+07	1.05207e+07	9.45967e+06	9.15846e+06
STNLHDYGMLLPCGLDKFR	1.16133e+07	9.8797e+06	1.12616e+07							9.79562e+06	9.66435e+06	1.1055e+07				5.10334e+06	6.33061e+06	5.41991e+06	921637	3.21381e+06	3.39697e+06
QYTSLHHGVVEVDAAVTPEER	1.50546e+07	1.53182e+07	1.68418e+07							1.95524e+07	2.16926e+07	1.84991e+07				1.10952e+07	1.20441e+07	1.30226e+07	1.09315e+07	8.67695e+06	1.03214e+07
LSYGNDALMPSLTETK	1.82001e+07	1.76391e+07	1.76213e+07							2.24547e+07	2.12417e+07	1.90421e+07				9.85064e+06	1.03386e+07	8.87991e+06	1.0075e+07	8.66051e+06	7.47113e+06
HFEHVR	650234	614724	595132							1.15731e+06	1.18758e+06	1.16918e+06				326515	408232	299358	259160	299240	300154
MSQVMR	5.23318e+06		5.68416e+06							7.52859e+06	7.90541e+06					2.1224e+06	1.89689e+06	2.42668e+06	1.20122e+06	781795	1.38714e+06
MDVCETHLHWHTVAK	3.86166e+06	3.767e+06	3.54866e+06							4.5444e+06	4.22627e+06	3.96902e+06				3.34526e+06	3.79726e+06	4.19054e+06	4.69196e+06	3.71605e+06	1.88931e+06
LNMHMNVQNGKWESDPSGTK	2.18744e+06	2.33047e+06	1.62244e+06							2.4509e+06	1.96228e+06	1.9555e+06				3.32411e+06	2.44831e+06	2.88076e+06	2.47982e+06	3.008e+06	2.53115e+06
AVLQHFQEKVESLEQEAANER	2.69626e+07	2.35182e+07	2.41553e+07							2.90174e+07	3.30249e+07	2.99325e+07				2.23379e+07	2.16974e+07	2.14344e+07	2.46147e+07	2.30215e+07	1.56147e+07
GLTTRPGSGLTNLK	2.0338e+07	2.0535e+07	1.95665e+07			119973				2.61448e+07	2.28026e+07	2.25109e+07				1.35375e+07	1.26726e+07	9.71018e+06	1.02057e+07	1.03713e+07	1.02518e+07
WESDPSGTK	390922	451122								1.34183e+06	1.21039e+06	1.22173e+06				339172	257779	269950	378844	339756	332314
EQNYSDDVLANMLSEPR	1.55356e+07	1.69058e+07	1.64474e+07							1.83451e+07	1.92687e+07	1.99032e+07				4.69245e+06	3.1719e+06	2.96763e+06	2.14334e+06	1.42798e+06	2.5121e+06
SQVMTHLR										6.28514e+06	6.27044e+06	5.8292e+06				2.07491e+06			2.29645e+06	1.28769e+06
CLVGEFVSDALLVPDK										8.75874e+06	1.2482e+07	1.36149e+07				2.04702e+06			3.13197e+06		6.01851e+06
EGLLQYCQEVYPELQLTNVVEANQPVTLQNWCK	1.86281e+07	1.48247e+07								2.12129e+07		2.63525e+07					1.1076e+07	1.60492e+07
LNMHMNVQNGK	2.60285e+06	2.89885e+06	2.78614e+06							3.25605e+06	3.73925e+06	3.99878e+06
FFEQMQN	5.42097e+06	5.87542e+06	5.31146e+06							6.89525e+06	6.78752e+06	6.87843e+06
AVLQHFQEK	3.03165e+06	3.09995e+06								3.85676e+06	3.74364e+06
KQYTSLHHGVVEVDAAVTPEER	2.03599e+06	1.88081e+06	2.36179e+06							2.20179e+06	3.22305e+06	2.47571e+06
KAVLQHFQEK	938132	997567									1.22124e+06
LALENYLTALQAVPPRPHHVFNMLK	8.31438e+06	7.61924e+06	2.55466e+06							8.17256e+06	1.21369e+07	9.23477e+06
EWEEAER	145511									277040
APLP-2	Amyloid-like protein 2
FLYGGCGGNR	2.53695e+06	2.39404e+06	2.43249e+06	184255				522667		2.21562e+06	2.34763e+06	2.02099e+06				1.25671e+06	1.55835e+06	1.35366e+06	1.06507e+06	944420	1.04629e+06
MQNHGYENPTYK	2.57399e+06	2.72891e+06	2.80913e+06							2.38086e+06	2.31271e+06	1.9145e+06				935793	1.56115e+06	1.15091e+06	766536	908872	904395
LALENYLAALQSDPPRPHR	4.08746e+06	3.12072e+06	2.65744e+06							2.80462e+06	2.86515e+06	3.22954e+06				2.94341e+06	2.39349e+06		2.12641e+06	2.1327e+06	2.65309e+06
HYQHVLAVDPEK	1.95288e+06	1.89084e+06	2.20084e+06				422299			2.0337e+06	2.12382e+06	2.25888e+06				1.36681e+06	1.06523e+06	847195	793567	1.00579e+06
QQLVETHLAR	3.4441e+06	3.61371e+06	3.73744e+06							3.43016e+06	2.81223e+06	3.43965e+06				1.99107e+06		1.3943e+06	2.01214e+06	1.3408e+06
QTLLQHFQAMVK	3.71257e+06	3.37805e+06	4.58683e+06								3.31043e+06	3.95993e+06					1.43307e+06	1.44116e+06		1.12475e+06	1.01971e+06
VPYVAQELQEELDELLQEQR	1.83133e+07	1.32341e+07	1.57542e+07							9.06743e+06	1.65102e+07	1.74763e+07				1.03353e+07	9.72651e+06
AVCSQEAMTGPCR	784436	494763	677582							463547	568790	413269					356802			238743
GSGMAEQDGGLLGAEEK	2.71622e+06	3.02689e+06	2.30671e+06							2.72608e+06	3.10426e+06	2.35004e+06
VGGLEEEPESVGPLR	3.43244e+06	4.28703e+06	3.50202e+06			189355				2.88548e+06	3.19779e+06	3.10365e+06
AJAP1	Adherens junction-associated protein 1
KMNQQEESCQNLTDFTPAR	5.09266e+07	5.96493e+07	4.9198e+07	245442			1.22753e+08	1.23223e+08	1.20214e+08							2.46973e+07	2.50586e+07	2.34639e+07	6.02051e+07	6.31412e+07	6.57745e+07
VPSSVDLFTAYNETLQCSHECVR	1.55754e+08	2.1097e+08	1.58972e+08	992003	343294		3.73321e+08	2.89128e+08	2.80759e+08							1.61032e+08	1.5109e+08	1.44968e+08	1.48319e+08	1.54378e+08	1.56627e+08
ASVPVYADETLHSTGEYK	1.21607e+08	1.40885e+08	1.20897e+08	645092	662058		2.28636e+08	2.14581e+08	2.41448e+08							1.28672e+08	1.32298e+08	8.065e+06	1.31573e+08	1.05378e+08	1.22888e+08
HTHDTEFNDFDFR	4.80746e+07	6.19469e+07	5.26302e+07				8.44728e+07	7.45205e+07	8.39053e+07							4.32017e+07	4.76746e+07	4.36293e+07	3.4684e+07	3.31154e+07	3.87119e+07
HLLPVAFVSEK	4.27778e+07	5.08583e+07	3.76052e+07				4.66843e+07	5.1549e+07	6.46356e+07							3.56516e+07	3.57283e+07	3.2392e+07	2.95827e+07	2.62955e+07	3.02173e+07
NCCAPSGHTR	218013	1.37421e+06	1.21108e+06				3.06996e+06	2.11868e+06	2.1352e+06								247062		583754	577343
WFELSC	499338	392530	274804				484867	441652	580066
TSSADRHLLPVAFVSEK	2.74524e+06	3.18041e+06	2.5816e+06				2.37349e+06	2.87135e+06	3.17601e+06							765861	663741	1.00717e+06	2.48627e+06	2.14501e+06	1.80544e+06
MNQQEESCQNLTDFTPAR	1.01498e+07	1.22403e+07	1.01918e+07				2.29554e+07	2.23214e+07	2.49178e+07							1.81573e+06		1.67817e+06		4.33021e+06	4.29259e+06
PIANP	PILR alpha-associated neural protein
RPSGQQGALR	532359	699673	549865				2.17933e+06	1.83161e+06	2.15267e+06	1.29199e+06	990213	1.35494e+06	1.96959e+06	2.22459e+06	2.31542e+06	529077	470146	613607
RRPSGQQGALR	2.84515e+06	3.96132e+06	2.65887e+06				1.02132e+07	9.46556e+06	9.16288e+06	3.94972e+06	4.17818e+06	432489	1.14778e+07	1.04235e+07	8.49984e+06	1.03395e+06	76629	936122
GAPAFQLNR	8.30993e+06	1.06228e+07	8.25666e+06				3.2876e+07	2.83608e+07	2.77383e+07	472431	1.40491e+07	1.69654e+07	3.40519e+07	4.55907e+07	4.63387e+07	5.75021e+06	6.14272e+06	5.88833e+06
HVCVWER	232915	352596	230927				688235	641480	822002	432466	440410	524617		1.00716e+06
GGPRPGMPQPK	1.41933e+06	1.43681e+06	1.22918e+06				6.56649e+06	5.38214e+06	1.59573e+06	3.63622e+06	733248	2.95299e+06	2.81915e+06	7.90132e+06	7.57499e+06	258612	419396	460982
QEESQQPLTDLSPAGVTVLGAFGDSPTPTPDHEEPR	2.876e+07	3.86664e+07	2.60157e+07				4.53037e+07	9.23433e+07	3.68529e+07	4.19511e+07	2.53288e+07	5.21177e+07	6.68131e+07	6.36097e+07	6.05376e+07	6.25601e+06	5.50053e+06	2.39886e+06
RPSGQQGALRQEESQQPLTDLSPAGVTVLGAFGDSPTPTPDHEEPR	1.52843e+06		1.16588e+06					2.36822e+06	2.52545e+06	1.23134e+06	1.44397e+06	1.73606e+06
ITM2B	Integral membrane protein 2B
YFALQPDDVYYCGLK	1.3422e+07	2.07542e+07	1.50886e+07	2.55876e+06	1.46379e+06	1.22271e+06	1.25247e+06		1.03745e+06	1.84907e+07	2.32757e+07	2.36333e+07	2.18364e+06	2.39767e+06	2.2928e+06	7.04028e+06	7.76972e+06	6.15858e+06	5.38103e+06	4.21978e+06	7.48405e+06
YLKDDVLLNEPSADAPAAR	5.21613e+07	6.16985e+07	5.36368e+07	4.78423e+06	3.45201e+06	4.20673e+06	3.99356e+06	3.4965e+06	3.64619e+06	6.1931e+07	5.89599e+07	7.14525e+07	4.8732e+06	1.09469e+07	9.16865e+06	3.61705e+07	3.78774e+07	3.47336e+07	2.93308e+07	2.36941e+07	2.92958e+07
LCHDKETYK	4.10356e+06	6.11044e+06	4.45949e+06	357672		255398	395063	40806.1	48655.6	5.19567e+06	5.35086e+06	6.83461e+06	779225	235197	884994	2.75243e+06	2.18331e+06	2.7673e+06	3.57949e+06	2.61677e+06	3.07838e+06
DPGDVVPVGQR	5.221e+06	6.9427e+06	5.6428e+06	553715		615105	726630	621725	693021	1.02855e+07		1.21505e+07				3.99068e+06	4.29348e+06	4.48245e+06	3.08296e+06	3.5155e+06	3.39123e+06
LENVDNLGFFLYR	7.5471e+06	7.43723e+06	5.94216e+06	907100		335518	614948	913746	477867	9.85484e+06	9.17897e+06	1.02694e+07	1.23658e+06			6.79004e+06		4.93558e+06	3.98786e+06	3.75566e+06	4.72843e+06
YQTLEENLK	2.70927e+07	3.18251e+07	2.44124e+07					1.98544e+06		3.36722e+07	3.9586e+07	4.73199e+07				1.84141e+07	1.69368e+07	1.76174e+07	2.27669e+07	2.37879e+07	2.46048e+07
VTFNSALAQK	1.43158e+07	1.94528e+07	1.4767e+07	1.49507e+06	961038				1.01618e+06	78600.9	1.5873e+07	2.12797e+07	2.67952e+06	4.13758e+06	3.80664e+06	1.1038e+07	8.60207e+06	9.44159e+06	5.71135e+06	6.51869e+06
LTAYLDLNLDK	9.59207e+06	7.64539e+06	2.50988e+06	723000	248242		576390	661720	338082	5.74791e+06	3.70632e+06	3.30877e+06			2.94186e+06	6.17022e+06	7.55919e+06	5.85706e+06	3.2052e+06	2.94241e+06	3.67808e+06
NLLELLLNLK	4.15215e+07	1.68867e+07	3.87043e+06	2.74699e+06			2.88184e+06	1.226e+06	776060	6.69756e+06	5.27843e+06					3.66925e+07	3.13937e+07	3.21386e+07	1.68354e+07		1.64911e+07
SSEEALLVPPDAVAVDCKDPGDVVPVGQR	3.84878e+07	4.03653e+07	3.28803e+07	2.72775e+06	2.39135e+06	1.64985e+06	2.6481e+06	2.73095e+06	2.83549e+06	4.27477e+07	4.29854e+07	4.55785e+07				1.73804e+07	1.58177e+07	1.56869e+07	2.09494e+07	1.80845e+07	1.83532e+07
SSEEALLVPPDAVAVDCK	8.34881e+06	1.01077e+07	7.72867e+06	703953	602303	220952				1.03853e+07	8.53287e+06	1.35192e+07			1.2468e+06	2.88379e+06	5.54577e+06	2.37531e+06	2.49938e+06		2.23175e+06
DDVLLNEPSADAPAAR	722551	1.04069e+06	664969							1.00261e+06	833920	1.12779e+06				618152
AGTYLPQSYLLHEHMVLTDR	3.67405e+06	3.64491e+06	3.18255e+06	724239				243025	579647	4.55192e+06	4.35395e+06	4.85651e+06	971809	1.27043e+06	821322	1.77792e+06		552777	2.72016e+06	1.02963e+06	1.61103e+06
VKVTFNSALAQK	6.53964e+06	7.7245e+06	5.29045e+06		106029					1.47573e+06	1.26811e+06	1.70595e+06				835587	622061	4.66092e+06	1.15553e+06		857902
LFEEDAVEFLSVPVPEFADSDPANLVHDFNK	1.251e+07	6.62091e+06								3.07466e+06						1.38336e+07	0	1.05144e+07		8.29271e+06
LFEEDAVEFLSVPVPEFADSDPANLVHDFNKK	7.17806e+07		9.59302e+06						4.74463e+06		2.13063e+07	1.40994e+07				6.76729e+07	3.2759e+07	4.53483e+07		3.863e+07
ITM2C	Integral membrane protein 2C
LSFQPAVAGLK	4.04726e+07	5.26111e+07	4.09863e+07	2.19421e+06	1.93964e+06	1.82699e+06	3.56251e+06	3.41187e+06	3.02848e+06	5.97652e+07	5.91221e+07	6.94127e+07	580139	1.64413e+07		3.15957e+07	2.99936e+07	2.88218e+07	2.28365e+07	2.45213e+07	2.6312e+07
AAASGPASASAPAAELLLTPAR	3.70681e+07	4.20205e+07	3.37305e+07	2.08229e+06	1.64491e+06	1.70908e+06	2.90095e+06	2.79559e+06	1.45605e+06	4.26799e+07	3.5114e+07	4.34837e+07	4.07337e+06	8.70863e+06	2.26616e+06	1.54653e+07	1.70172e+07	1.52779e+07	1.13326e+07	1.20967e+07	1.08077e+07
LYLEENYER	1.99322e+07	2.4954e+07	1.9383e+07	1.20826e+06	1.01177e+06	1.06212e+06			1.26753e+06	2.42182e+07	2.63263e+07	2.66998e+07				1.34839e+07	1.48835e+07	1.23433e+07	8.96143e+06	9.18256e+06	9.55071e+06
YFFLAQLAR	1.08273e+07	1.56461e+07	1.0788e+07			423784	781682		520477	1.14038e+07	1.177e+07	1.27489e+07	1.67234e+06	2.51262e+06	1.88321e+06	6.87857e+06	5.89496e+06	5.60194e+06	4.46039e+06	3.75841e+06	3.67035e+06
DKEALGSFLYHLCNGK	6.06816e+06	9.18525e+06	4.9615e+06	204418		310002	462062	524108	361310	5.7625e+06	6.22413e+06	7.12325e+06	935771	1.499e+06	630225	2.84728e+06	3.10591e+06	2.0586e+06			903567
LNVPVPQFGGGDPADLLHDFQR	3.6841e+08	3.67211e+08	3.45195e+08	2.14011e+07		6.49733e+06	2.67467e+07	2.43095e+07	2.73593e+07	4.59851e+08	4.27279e+08	5.50423e+08				2.02937e+08	1.63176e+08	1.9051e+08	1.64108e+08	1.46914e+08	1.67022e+08
AAASGPASASAPAAELLLTPAREERPPR	1.46529e+07	1.85151e+07	1.43823e+07		210984		241110			1.69674e+07	1.67666e+07	1.82389e+07	879621	1.14506e+06	645143	6.76933e+06	4.68095e+06		5.54674e+06
NFWELLMNVK	3.63335e+07	4.02113e+07	3.27197e+07	1.29053e+06			3.36253e+06		3.34456e+06	2.90574e+07	2.02264e+07	2.47198e+07	6.01548e+06		4.20836e+06	7.14491e+06	1.27698e+07	9.70309e+06	1.1265e+07	1.69061e+07	1.94897e+07
GTYLPQTYLLQEEMVVTEHVR	5.14703e+07	4.24408e+07	2.66348e+07	1.59962e+06		177751		2.16551e+06	2.22549e+06	3.13896e+07	2.90745e+07	3.3091e+07	541044			1.55186e+07	1.23962e+07	1.29201e+07	1.65089e+07	1.4155e+07	1.74957e+07
LELEEDVK	1.52436e+06	2.26171e+06	1.75641e+06		66483.1			154377	95685	2.6892e+06	2.41701e+06	2.70731e+06
DNFFHCGVLYEDSLSSQLR	5.67849e+07	5.81579e+07	4.69922e+07	2.54199e+06	2.23215e+06	1.27966e+06	2.89715e+06	2.6861e+06	2.80576e+06	4.67485e+07	4.1022e+07	4.74197e+07				3.775e+07		3.04719e+07
GLTAYHDLSLDK	1.80842e+07	2.17421e+07	1.69222e+07	899239		653822	1.08144e+06	913066	1.06129e+06	1.94744e+07	1.94819e+07	2.14853e+07				1.25322e+07	1.37085e+07		6.14543e+06	6.01144e+06	6.05167e+06
VKLSFQPAVAGLK	1.0053e+06	961108	906640		92344.5					947292	749035	1.56229e+06
RGTYLPQTYLLQEEMVVTEHVR	3.42758e+06	3.03405e+06	1.96816e+06	207451						1.63639e+06	2.08386e+06	2.19289e+06									1.49334e+06
GTYLPQTYLLQEEMVVTEHVRDK
CSTN-3	Calsyntenin-3
GCDRDNYSER	137491	222427	148092							202873	192216	195667				173152	113989	133069		94944.1	113005
YAGELCGFR	973516	1.20325e+06	1.37991e+06							1.45221e+06	1.42871e+06	1.41562e+06				947562	492946	737657		655543
EVLECLYACR	1.33864e+06	1.42161e+06	903173							1.40811e+06	1.44638e+06	1.10396e+06				540248	514414		438518	571771	465213
FTVTAYDCGK			1.48635e+06								1.77596e+06	1.78027e+06				833609	656044	559261
ADESWQGTVTDTR	478212	545638	562100							743124	979275	763703				582896		472045		592369
Synaptotagmin-11	Synaptotagmin-11
GLSLYPETLSNK	6.58407e+06	8.75189e+06	6.47931e+06	1.19503e+06	645876	802895	1.26864e+06	941247	925574	5.42911e+06	5.09706e+06	6.52399e+06				4.73612e+06	5.41452e+06	4.32492e+06	4.78061e+06		4.09734e+06
GELQVSLSYQPVAQR	7.10259e+06	7.63321e+06	4.86669e+06	1.33091e+06		334851	747765	1.28533e+06	613169	3.36686e+06	4.54621e+06	6.0545e+06				6.39297e+06	6.09296e+06	4.43779e+06	2.96677e+06	1.68458e+06	3.02202e+06
KALVVTLQEAHGLPVMDDQTQGSDPYLK	4.62632e+06	6.88433e+06	4.69373e+06	797749	499987	454981	1.22015e+06	1.19159e+06	714756	3.70233e+06	3.71686e+06	4.79797e+06				2.03388e+06		1.75946e+06		3.14744e+06
DYGEELR	741939	943200	822645	203447	189895	223701	276421	216098	226714	754436	725388	859900				567020	427548	508755
MTVVVLK	3.43349e+06	4.41507e+06	3.01504e+06	457182		504973	576853	350797	487569	2.66065e+06	2.20776e+06	4.01614e+06					1.45716e+06	1.39028e+06	1.19225e+06	1.71601e+06	982304
GLSLYPETLSNKK	851346	989347	882411	138028	97937.4		228201	373724	210284	654435	736848					638764	795035				1.51218e+06
FSRDDVLGEVMVPLAGVDPSTGK	4.47713e+06	6.43574e+06	5.28246e+06	947817	712688		1.06381e+06	922689	933365	3.48495e+06	3.14576e+06	4.29072e+06				2.04847e+06		1.89391e+06
LLLGAHSVTTSGAEHWR	1.01674e+07	1.35337e+07	9.40204e+06	1.58321e+06		1.89499e+06	2.45703e+06	1.0373e+06	842385	6.67451e+06	5.9817e+06	8.22873e+06				1.45688e+07	1.32099e+07	1.13606e+07	1.29066e+07	5.97477e+06
VNVYYGR	3.3109e+06	4.23851e+06	3.62986e+06	722655	570975		633322		683981	3.39328e+06	3.95904e+06	3.99639e+06
MDLTGLSGNPYVK	4.759e+06	6.00203e+06	4.74314e+06	1.01462e+06	814654	620766	834020	839038		4.33815e+06	3.66987e+06	5.11682e+06
GNLLLNAESGLLSHDKDPR	1.01537e+07	1.10342e+07	9.13538e+06	1.75292e+06	1.33377e+06		464198	1.43124e+06	958917	6.37594e+06	2.17946e+06	5.42287e+06		802660		4.55856e+06	3.07509e+06	1.63059e+06		2.59164e+06
SPMTSLTPGESK	742600	912095	850238		226169				380618	670606	874013	920958
GPSPASCMDQLPLKR	2.74109e+06	2.7957e+06	3.04387e+06						845108	2.78317e+06	2.09328e+06	3.43184e+06
DDVLGEVMVPLAGVDPSTGK	3.01008e+06	3.18465e+06	2.85581e+06	793235		466474			723331	1.86845e+06	2.28944e+06	3.5345e+06				465258	352687
ALVVTLQEAHGLPVMDDQTQGSDPYLK	1.74248e+06	2.08621e+06	1.62743e+06						439790	1.97873e+06	1.99948e+06	2.03175e+06
DYGEELRSPMTSLTPGESK	1.09403e+06	1.43025e+06	1.2689e+06							1.10827e+06	1.07973e+06	1.08833e+06								1.38926e+06
SPLTSLTPGESK
Calnexin	Calnexin
KLPNPDFFEDLEPFK	1.9614e+06	1.0123e+06	1.1718e+06	1.34937e+06	3.22234e+06	1.87281e+06	2.15052e+06	1.07427e+06	1.18518e+06	1.03336e+06	1.41448e+06	1.04976e+06	5.58109e+06	1.08541e+07	1.23293e+07	2.46353e+06	1.50262e+06	1.89178e+06	3.31473e+06	1.55194e+06	1.55195e+06
TAELSLDQFHDK	1.10574e+06	1.3254e+06	928654	1.82552e+06	1.65637e+06	1.75187e+06	1.28193e+06	1.14923e+06	1.44816e+06	1.05901e+06	1.27971e+06	1.11034e+06	1.42219e+07	1.76077e+07	1.41231e+07	1.46599e+06	1.32161e+06	2.09523e+06	1.46699e+06	1.36662e+06	1.67841e+06
AEEDELLNRSPR	3.31836e+06	3.29149e+06	3.46163e+06	5.22533e+06	4.72239e+06		3.22582e+06	3.48871e+06	3.63761e+06	2.77852e+06	3.04212e+06	2.35351e+06	1.92533e+07	2.48366e+07	2.05921e+07	3.45792e+06	2.77757e+06	3.3283e+06	3.62659e+06	3.0865e+06	3.69542e+06
APVPTGEVYFADSFDR	2.64839e+06	2.8086e+06	3.16e+06	4.22507e+06	788791	4.79854e+06	2.27204e+06	1.84426e+06	3.13627e+06	2.58925e+06	2.6359e+06	2.59485e+06	2.68431e+07	1.98426e+07	4.32763e+06	5.03315e+06	5.75042e+06	817967	6.29642e+06	6.53057e+06	6.23411e+06
AEEDELLNR			1.94654e+06	2.74132e+06	2.58516e+06	2.81944e+06		2.02719e+06	1.91512e+06		1.66611e+06	1.76799e+06	9.38771e+06	1.47232e+07	1.88159e+07	2.29715e+06		1.98977e+06	2.4544e+06	1.80079e+06
ELEDPEDR		196551		256689	395256	325760		398702		248670	161931			2.00514e+06	1.6823e+06	332662	389367	307337	287361	325433	365346
TAELSLDQFHDKTPYTLMFGPDK	953711	980860	988574	1.42735e+06	1.07558e+06	1.37926e+06	402765			800040	851024	1.02041e+06	6.64556e+06	5.21816e+06	5.47598e+06	1.75996e+06	1.08184e+06	1.48299e+06	1.83835e+06	1.30241e+06	1.78773e+06
VVDDWANDGWGLKK		421521	754369	2.70382e+06	3.43583e+06	3.2059e+06	832258	649244	459736	932735		766394	2.41826e+07			4.19868e+06	4.73178e+06	3.47914e+06	3.30656e+06	3.58919e+06	3.60166e+06
LADPDAVKPDDWDEDAPSK	856929	781712	803805	1.80093e+06	1.25801e+06	1.61672e+06	812840	628050	693292	897221	632839	660341	1.21623e+07			1.27002e+06	2.15191e+06	2.32995e+06	1.72872e+06	1.5862e+06	1.36932e+06
QSNAMEYK	84117		149749	103472	111888	145257				108115	99495.7	139955	1.73596e+06	733518	952645	93624.9		208755		155795
LHFLFR				269912	277371	289907	351981			197269			1.95573e+06	1.63617e+06	2.07637e+06	361846		347176		271408
TGVYEEK	252112						262919			330178				3.71208e+06	3.78898e+06				354131	424615	294808
QKSDAEEDGVTGSQDEEDSKPK	1.42218e+06	1.10562e+06	1.15754e+06	1.32961e+06	1.61381e+06	2.42878e+06	597521	587368	739034	1.1061e+06	929431	983618	1.7154e+06	2.01769e+06	2.17983e+06	390986		368499	439698
QSNAMEYKK				326209	373776		142755			283405			3.39585e+06	2.21038e+06	2.35739e+06
GLVLMSR													1.03976e+07	1.05282e+07	9.51986e+06
LNKPFLFDTKPLLVQYEVNFQNGLECGGAYVK	4.96209e+06										5.20553e+06				2.30056e+07			1.46724e+07			7.36418e+06
ELEDPEDRKPEDWDERPK				543230	492733	616894		467729			368852	365582	4.54804e+06
RPDADLK	1.38162e+06	1.70315e+06		479655	4.14204e+06	4.26629e+06	4.03068e+06	3.49967e+06		6.61475e+06		6.83633e+06	3.21471e+06	3.24149e+06	3.13716e+06	2.77012e+06	2.68137e+06	3.53042e+06	2.30825e+06	2.81459e+06	3.11805e+06
DEEEEEEKLEEK													4.83271e+06	6.21136e+06	7.46502e+06
KDDTDDELAK														535695	663785
GSLSGWLLSK				3.21769e+06		2.32649e+06							2.48025e+07	0	1.39129e+06					3.30152e+06

## Sheet: Figure 1b
Figure 1b	Western Blot scans
	loading scheme: WT, GB1a-/-, APP-/-, AJAP1-/-, APP/AJAP1-/-, PIANP-/-
	anti-GB1a/b: rat aa 857-960
	anti-GB2: #75-124, NeuroMab
	anti-APP: #ab32136, Abcam
	anti-AJAP1: #AF7970, R&D Systems
	anti-PIANP: #PAB21925, Abnova
	anti-Calnexin: #ab75801, Abcam

## Sheet: Figure 1c
Protein-specific peptide intensities of proteins in APP Co-IPs related to Figure 1c
	anti-APP Ab#1				anti-APP Ab#2				anti-APP Ab#3				IgG
tissue:	WT	APP (-/-)	WT	APP (-/-)	WT	APP (-/-)	WT	APP (-/-)	WT	APP (-/-)	WT	APP (-/-)	WT	WT
buffer for solubilization:	CL91	CL91	CL47	CL47	CL91	CL91	CL47	CL47	CL91	CL91	CL47	CL47	CL91	CL47
APP
MQQNGYENPTYK	6.95038e+07		2.60296e+07		2.20885e+07		11520061		793568		319812
LSYGNDALMPSLTETK	187395728	1158698	113035216	430941	47230765	469168	28361934		2274428		965318
QQLVETHMAR	275835184		1.54111e+08	2418160	52828887	831760	3.69625e+07		5391006		1582388
LVFFAEDVGSNK	189094900	1232660	141993600		103240518	1302061	4.68586e+07	701122	2.90807e+06		1147999
YLETPGDENEHAHFQK	110143098		1.29306e+08		8.53284e+07		2.84508e+07		5.18721e+06		1.34096e+06		114049
VESLEQEAANER	140584477	4964328	1.50706e+08		101218503	1203137	4.17387e+07	1239075	4198798		1005799
MDAEFGHDSGFEVR	225162629		103177587		62526798	1072782	37051183		5.12607e+06		1.49116e+06
TEELSEVK	56322700		87157630		42493138		18435493	594491	2330699		570739
FFEQMQN	45452099		2.25929e+07		13194877		11994708		740568		407197
EWEEAER	58885798		1974899		23223537	338937	7743121		1.58197e+06
AVLQHFQEK	8621099	489329	12521999		4194461		1793691		282959		72081
GLTTRPGSGLTNLK	148288998	3948528	1.90861e+08		66686460		30391690		4.62208e+06		1.6222e+06
SQVMTHLR	20871718		15651098		3479820		2897290		458969		200039
WESDPSGTK	8899799		1844299		3720614		1935537		391249		76252
EQNYSDDVLANMLSEPR	7.4729e+07		4.94426e+07	151548	3.24203e+07	208691	1.72155e+07		2.36334e+06		773992			279905
QYTSLHHGVVEVDAAVTPEER	1.93646e+08		107063326		7.12537e+07		2.80348e+07		3.22952e+06		882629
CLVGEFVSDALLVPDK	5.2006e+07		7.51447e+07		28623998	607337	14844767		1.4546e+06		334589
THTHLVLPYR	118457369	4343588	136830359		4.23049e+07	369412	9.75324e+06	278659	3.68882e+06		1.42838e+06
MSQVMR	40555608		17899999	378429	248501		4772614		25607		309739
MDVCETHLHWHTVAK	85978734		6.30182e+07		13191627		3152228		2.02125e+06		249711
KAVLQHFQEK	3263078		5627648		1072722		315845				20548.1
GLTTRPGSGLTNLKTEELSEVK	68169280		24785998		3809613		966229		754218		616738
AVLQHFQEKVESLEQEAANER	148057696		5.21749e+07		1.2218e+07		2495012		1993878		784048
CLVGEFVSDALLVPDKCK	2.58147e+06		9867808		2916306		752907		272989		175919
TTSTATTTTTTTESVEEVVR	7.15848e+07	456599	7.57037e+07		4.12094e+07		1.47998e+07		402040		354877
STNLHDYGMLLPCGLDKFR	1.40059e+08		4.71844e+07		15072935		4791166		1001797		746058
LNMHMNVQNGKWESDPSGTK	60049295		1.53196e+07		2080383		1270245		741979		391969
EVCSEQAETGPCR	579031		609749		277707		154507
LNMHMNVQNGK	15939964	424767	6438517		2.37147e+06		2.12625e+06		59163.1		175027
STNLHDYGMLLPCGLDK	4.43707e+07		3.00644e+07		1.8939e+07		1.11245e+07		220227
KQYTSLHHGVVEVDAAVTPEER	17264930		1.44357e+07		3638401		1.21812e+06		387828		99076.1
EGLLQYCQEVYPELQLTNVVEANQPVTLQNWCK	1727099				32863076		439507		1.2473e+06
TEELSEVKMDAEFGHDSGFEVR	26397869		2.12121e+07		10647322		3596953		2.4268e+06		1.99652e+06
HQKLVFFAEDVGSNK	625069		486789		154430		65811.1		151039		146769		225119	210707
WYFDVTEGK	2009799		402389		632168		227953
HVFNMLK	1.168e+06		625678		430075		412662
LALENYLTALQAVPPRPHHVFNMLK	12111596				388166		125082
TTSEPLPQDPDKLPTTAASTPDAVDK	268239		411739		226137		123890
CVPFFYGGCGGNR	288589		333629		172491
QAKNLPK	177959		294499		123091		40004.1
MSQVMREWEEAER	5.10107e+07		6.49508e+06		2.34749e+06		1.41657e+06		171325		115909
ERMSQVMR	462069						73550.1
WESDPSGTKTCLGTK	299299
ETCSEKSTNLHDYGMLLPCGLDK	158029
QHTLKHFEHVR	951878		95656.1								25709.1
VESLEQEAANERQQLVETHMAR	5.32012e+06
LALENYLTALQAVPPRPHHVFNMLKK	1.08809e+06
EGLLQYCQEVYPELQLTNVVEANQPVTLQNWCKR	535839
TTSTATTTTTTTESVEEVVREVCSEQAETGPCR	351279
AJAP-1
not identified
PIANP
not identified
GB1
QRFPTFFR	913329		731399		409891		88336		218349	12919.1	95684.1
DLLPDYELK	1017599	120229	892929		608384		170768		226089	60846.1	123819
VFLTGGDLPALDGAR	706219		685209		450722		141539		257164
SQFPFVCQAR	225029		243909		169461				86626.1
FPTFFR	177439		176079		117776				49211.1	13222.1
LWWVHTVFTK	124889		154979		68104.1		54399.1
LGYYDSTKDDLSWSK	1.07053e+06				321076		115441		234549		102749
YLYELLYNDPLK	381029		721829		346045		92128		208539
EAGLELTFR	278369		412189		244184		79636.1				38451.1
SYLTLENGK	415359				218984			103385	289419	99187.1	113289		254279
LLVGLFYETEAR	359269		186769		389922		100494				54833.1
TLETFAK	3647199				34683215					50728.1	50803.1
LATLQQTTEVFTSTLDDLEER	3329899								2105299
ALNFLPVDYELEYVCR	775107				461351		104534		375869
TDKWLGGSPPADQTLVLK	335869		255319						90442.1		33610.1
SLCSQGQWSTPKPHCQVNR	297309		191929						68751.1
MAWTLLEQLQGGSYKK	462089								104349		35391.1
GEWQSEAQDTMK	495551									33423.1			102629
VFCEVYK	43139.1
KVFCEVYK	73224.1		168289
LLLMPGCSSVSTLVAEAAR									239454			14161.1
MAWTLLEQLQGGSYK	244151		60618.1
RHPPTPPDPSGGLPR	244499		153667						61675.1	18045.1
QSFFSDPAVPVK	699678		578788		208568		60697.1		243939	18152.1		22797.1	118523
MWNLLVLSYGSSSPALSNR	651879
THPSATLHNPTR	470667	100637					78025.1
CDPDFHLVGSSR	227049		43391.1		87539.1				46253.1		31955.1	40029.1
LATLQQTTEVFTSTLDDLEERVK	206609
VKEAGLELTFR	423168		156297		158407				77421.1
EEPKEDLDVSLLPQLEHCSSK	506158				213122				342617		254897
VKLFEK	55347.1												165449
VHLLYK	77100.1
GPSEPPDRLSCDGSR	259049
DDLSWSK			68163.1
ENRELEK			2.0935e+06				146045
RDLLPDYELK	815228								928419
VFCEVYKER	102817				71135.1
GB2
TLLLEQLR	740749	148459	428989		369753		59625.1		237929		87520.1		130199
TSTSVTSVNQASTSR	587129	129379	380419		383814		101745		259279		85246		148259
VGTLTQDVQR	989599	406170	748619		484122				407039	101919	116279	116189	127619
LYDTECDNAK	312879		151569		108065						49935.1	27898.1
AFYDALK	1061499				10598922								106819
RFQFTQNQK	215599		172229
TVPSDNAVNPALLK	326879		192379		211768		38088.1		122249		65132.1
YPYFFR	292989		230799		163414		31724.1		95246.1		38667.1
TFETLCTVR	284869		299869				47596.1		130609				142852
TPQQYER			74905.1
TLLLEQLRK	288389		123659
FTQFQDSR		328869	500529				106770							113424
FQFTQNQK	353419				189137		46825.1		160909		61451.1		119479
YSMEPDPAGR	852430		109299						28646.1		121279
VFCCAFEESMFGSK	284693		130699						65749.1
LTELDKDLEEVTMQLQDTPEK	487189		384929		118885				293039
TCKDPLEDLNSPEHLQR	685111				347941				287218		141525
FQGSEPPKDK
TNPDAATQNRR	144279		33431.2						26129.1		13300.1
GAPRPPPSSPPLSLMGLMPLTK	305149							213197			246167
LLLGQFDQNMAAK	976597		98427.1		148731				211377		103207		115877
LEGLQSENHR	761167		347867				81862.1		298097		148977		128347
NVSLPALNDSK	262219
QNHYQELNDLLSLGNFTESTDGGK	1375818		162489
NHLDQNPQLQWNTTEPSR					204814				113249
EDSKTSTSVTSVNQASTSR	181849
RVGTLTQDVQR	23500.1		93048.1		86587.1
FHGYAYDGLWVLAK	171059
QLKTLSGK	136279		319879								16951.1
KCTD8
NSELFQSLLSK	90344.1		137579		72191.1				727030	189374
EAEFFQLTDLVK	178849		843709		192276				3.25178e+06		3.65752e+06	3.72386e+06	105119
SGFLTLGYR	131129								915749	290689		1263199	97168
YVLDYLR	76514.1		130039						65943.1	36025.1	855269	1.23042e+06
LHLPDCFPER	43242.1								197409	50985.1	267979
QLALPEHFPEKER	38338.1								250469	57303.1	289829	259299
FTYLEQAFDR						42739.1			463039	116809	944819
LVSPKQEHEDR	25714.1								220889	81516	281729	262889
HSTLLSVPDSTLASMFSPSSPR									843899	22985.1	1154299	1058499
GAAAGAPSGSGAHGVSGVVGGGSAPDKR	249187								2.02435e+06	1.02759e+06	330529	2957908
YVLDYLRDK									201839	78907.1	306487
GSYTTVR										132859	452569
RQWQSELLQK									55750.1		59471.1
LSVEEEMKK									15798.1	17954.1	67071.1	88141.1
QWQSELLQK									104857	178964	151479	477060
RNSELFQSLLSK	471509						53070.1	141407	61369.1	54595.1		97292.1	419629
DDKLWSSYTEYLFFRPPQK	54803.1								394657			28291.1
EVFGDTLNESRDPDR									62574.1
KCTD12
SGYLTLGYR	194949		162099						160139	65196.2	234099	144949	173649	195184
LGAPQQPGPGPPPPHSR					114071	70510.1			132709	93641	163769	142049	127459
FNFLEQAFDK	64094				65504.1				62828.1			161939
GSYTLGR	131119		120089		56861.1				103059	64682.1			127799
EAEYFELPELVR	210572				204353	106534			166009	14466.1				265614
DLQLVLPDYFPER			127539		551722				902559				365649
SPSGGAAGPLLTPSQSLDGSRR	78146.1								81178.1	38588.1	120209		170319
RLGAPQQPGPGPPPPHSR									69863.1
MFTQQQPQELAR	244187								324063	29275.1	266243	195707	209517
EVFGDTLNESRDPDRPPER	43035.1
SPSGGAAGPLLTPSQSLDGSR	41025.1								77781.1
LGAPQQPGPGPPPPHSRR	88063.1								69861.1	40980.1	116617	59606.1
KCTD16
EVFGETLNESR	482472		532479		624713	36811.1			155758	38203.2	79930.1		278149	283799
EAEYFQLPDLVK	895077		1.12664e+06	238092	728397	41930.1	178010		454758	11611.1	356410	220517	288059	293922
QVVLPDHFPER	463933		485718		393680		47302.1						104919
CLQDFLK	144408		263099		195030		83670.1			16869.1			113169
WGFLTVGYR	197425				213753		56141.1		57485.1			32595.1
QSNLQTLDRPLK	403800	134261	610258		331322		42684.1		141589	44145.1	81303.1		440728	101205
RDTANDLAK	139289		79709							14775.1			153952
HSTLLSLPHSLLWK	268801		738009		212153				112369					131842
KHPWQSELLR	150069		230269
LLAPEDVK	195369								95486.1
YLLDYLRDR	381320		153409		75585.1
QSNLQTLDRPLKK	1.35233e+06		876209		600045	57342.1	127488		299779			38974.1		189984
LCPPSSLLPHDR	24354.1		132029		116139									124139
HPWQSELLR	143190				144148
KGPVQLLQQSEMR	153809		102859
LSLEEELEK			327429		396568		69425		77438.1
GPVQLLQQSEMR	130120
EVFGETLNESRDPDR	80160.1
KWGFLTVGYR			87026.1
FKHLER			62776.1
EKLSLEEELEK	302784											46044.1
DRQVVLPDHFPER	22555.1
LLAPEDVKQSPDEFCHSDFEDASQGSDTR	240699
ITM2B
VTFNSALAQK	3.8427e+06	563712	5822099		9138046	560199	8999563	160630	664519		272609
YQTLEENLK	10342310	1.13479e+06	10309400	238269	24303076	1098261	1.9232e+07	358737	1.83853e+06		700379
YLKDDVLLNEPSADAPAAR	2.04783e+07	336829	13224800	289109	2.91128e+07	1161707	2.11702e+07	418614	3.01298e+06		1178099		127069
LENVDNLGFFLYR	477698		197423		508112	406045	121687		481128		151299
NLLELLLNLK	307459		114039		22006246	1058137	8727999		164769
LCHDKETYK	1223377								26055.1
YFALQPDDVYYCGLK	1.83065e+06		841341		2659492		1302461				129069
DPGDVVPVGQR	2144499				7079108	206414	3697633	126970	395069		150929		101939
LTAYLDLNLDK	243149		107629		7515262	334076	3586366		141899
SSEEALLVPPDAVAVDCKDPGDVVPVGQR	7.54508e+06		622587		6.17191e+06		5278028		1.28901e+06		211109
VKVTFNSALAQK	6.2838e+06		432089		5.08881e+06	230059	3.51752e+06	131709	85751.1		431690
DDVLLNEPSADAPAAR	348348		326855		1034552		662890
SSEEALLVPPDAVAVDCK	2.75973e+06		1.47538e+06		7.83719e+06	393661	5813229		439328
AGTYLPQSYLLHEHMVLTDR					1.07924e+06		1.15378e+06		227159		96140.1
LFEEDAVEFLSVPVPEFADSDPANLVHDFNKK	213649				2.44154e+07		2.81985e+07
LFEEDAVEFLSVPVPEFADSDPANLVHDFNK					6775230		5041537
DPGDVVPVGQRR	235859		96521.1		137868
KLTAYLDLNLDK					677030		435999
ITM2C
LYLEENYER	9.50887e+06	770539	8224399	266799	23171384	1125922	1.47958e+07	319507	1280199		534719
AAASGPASASAPAAELLLTPAR	20070856	495048	15991997	399359	24862352	946951	15807952	297384	2590318		275027
DNFFHCGVLYEDSLSSQLR	1027599				16797121	633014		232276	1867199
LNVPVPQFGGGDPADLLHDFQR	920728		6.28145e+06	148919	118676615	242368	69845999	1626922	15529758		4860399
TRLELEEDVK	928439		1131799		10944460	754121	7289106
YFFLAQLAR	2265299		2.34383e+06		4558922	146761	61073		478949		154519
LELEEDVK	1206099		614419		1.634e+06		900522		147139
GLTAYHDLSLDK	7621098	516967	1198052	150377	8861644	452199	3.61063e+06		694667		362047
DKEALGSFLYHLCNGK	2.13977e+06		746436		2.25114e+06		1728629		404438
NFWELLMNVK	561009		288667		7722613		4115382		175677
GTYLPQTYLLQEEMVVTEHVR	448223				713550		187874		398138
LSFQPAVAGLK	21953768	2.22133e+06	25397958	484229	28385383	1801076	24784184	503691	3.31274e+06		1189799		155899
AAASGPASASAPAAELLLTPAREERPPR	9.71539e+06		4.9159e+06	131487	3913935	309812	3115566		1201148		323087
VKLSFQPAVAGLK	7218868		1708128		1.77952e+06		601127		733964		144769
EALGSFLYHLCNGK	148699		129369		409830		198353
ADKAAASGPASASAPAAELLLTPAR	491089		210939		172322
RGTYLPQTYLLQEEMVVTEHVR							519060
Calsyntenin-1
LLSTLTR	223089		1594499				416230		56931.1		29686.1
STGEGLLR	170549		1.0942e+06				79447.1		41716.1			24295.1
ATEDVLVK	209309		1189499		201168		308445
LHGQNVPFDAVVVDK	250289		1933499				510276		98687.1
QHSSLLR	143639		968959		157445		201845
GNLAGLTVR					258399		466368
LTVTAYDCGK	213729	109509	1067299		206876		321937
VLDCLYTCK	138489		941119		178261		211553		48115.1
AMQHLSYLNSR	129019		562539		79450.1		174137		58508.1
LPDGVVTLDPK	41846.1		300929		135893		145719
YLSNEFK	45192.1		567949		126334		178107
LSVKPTCSPGWQGWSSR	213149		482129								30148.1
ATVHLQVNDVNEYAPVFK					565122		369353		101999
EGLDLQVPEDANR	162999		1.1708e+06		268230		325599		68014.1
AASEFESAEGLSLFPELR			779368				328907
EPFTLSVWMR	41351.1						80561
RATEDVLVK	33986.1		195229
FAESFEVTVTK					83688.1		55231.1
DYTFTLQAYDCGK			102989		66899.1		99191.1
GNLAGLTLR	84124.1		36334.1		194614	185507			75472.2
Calsyntenin-2
YEQVLHHLR			337439
EGLDLNSLESLGR	121049		415719		171753		118202
GVTLFPDLK			265299				87330.1
SPLDCELQK	24377.1		155429				40751.1
HGPSPGVR			22858.1
Calsyntenin-3
YAGELCGFR	626639		1101899		382937		399614		73192.1
ADESWQGTVTDTR	339469		1040399		306076		312922
ATGEGLLR	292249		2495099	27011.1	693707		697584		118109		109969		465479
LLESPPHRY	138569		632999		1.07974e+06		182014
LEYAPGAGSLALFPGLR	284293		1183518		471890		431414
EGLDYRDFESLGK	314389		1.6917e+06		561461		438814		65671.1
EVLECLYACR	246019		981149		380707		305891		39371.1
FTVTAYDCGK	250239		1053299		291507		381353
HGAALYAR	228759		786899				245199
LHGSGVPFEAVLLDK	342529		1386799		445522		474491		94518.1
LQYSGEK	138719		605129				137816
VNDVNEFAPVFVER	552778		2098068		865875		687998				31480.1
LSCSEMNGR	91782		167599				58213.1
LAFLYWPLLESARPVK	660499		1100299				238061
FATPGVRPLR	291709		1167599
RLEYAPGAGSLALFPGLR			861269				168630
GHQPPPEMAGHSLASSHR	130187		466358
YSSNEFLVEVNVLHSMNR	81988.1		89338.1		453151		260499
ESLLLDMASLQQR			186159
NSG1
LSEQETEAAEK	183779		88857.1		358230		268491		23695.1
ACPDGFVLK	408929		285699		419184		290245		164109
TKTEYEPDR	74416		73709.1		119776		120213
TEYEPDR	54607.1		37926.1		108136		87868.1
EKFYTVLNHYNVAK	320648		184067		228803		86757.1
FYTVLNHYNVAK	496589		221659		395245		380384
LGNNFAEK	333269
NTQCLPEGLESYYTEQDSSAR	122689				160276		146271
SVSPWMSVLSEEKLSEQETEAAEK							275784
SVSPWMSVLSEEK	173049				68636.1
VKLGNNFAEK	201779		64447.1		94894.1		44505.1
NSG2
TEYQPEQR	371249		128319		460661		305245		46954.1
FYTVLSHYSVAK	846936		341669		686165		508888
GAKPPSVEDGFQTVPLLTPLEVNHLQLAAPEK	63409.1								114189
VKLNSNPGEK	94043.1		58489.1
TRTEYQPEQR	240507		182667		125703		85602.1
ALGPWLSAAAVLHEPKPPK					393461		251953
Synaptotagmin-11
MTVVVLK	835252	125449	1.81559e+06		837152		373030		173449	24480.1
GLSLYPETLSNK	1.28504e+06	164079	2604830		1541087	53128.1	783677		298979	32485.1	72854.1
VNVYYGR	59896.1		2102699		1311138		534815		47214
MDLTGLSGNPYVK	1031999	115959	2.05116e+06		966444	51042.1	482250		250929
GELQVSLSYQPVAQR	136409		818599		2280853		334551		85131.1
SPMTSLTPGESK	155359		486999		143504		293634
KALVVTLQEAHGLPVMDDQTQGSDPYLK	145949				756198				148419
GPSPASCMDQLPLKR	778719				433841		284941		201629
LLLGAHSVTTSGAEHWR	2244708		1.14806e+06		293214
GLSLYPETLSNKK	252769						85527.1		63050.1
DYGEELR	205299		827059		330676		285951
FSRDDVLGEVMVPLAGVDPSTGK	527528		1199699		651889		163612		329210
GNLLLNAESGLLSHDKDPR	1.6019e+06		2.9834e+06		2.17357e+06		507748		64807.1
DDVLGEVMVPLAGVDPSTGK	668878		388817		415565		104091		49084.1
DYGEELRSPMTSLTPGESK	446308								93450.1
APLP2
YLEQMQL	620269	534665	742959	125477		149332	425732		102489		41756.1
GSGMAEQDGGLLGAEEK	1.60304e+06	789129	963728	213808	779233	196138	685863		162489		54439.1
MQNHGYENPTYK	1369218	1.09665e+06	1.38789e+06	341526	658383	223397	698116		247819
QTLLQHFQAMVK	3.19584e+06	120581	3.77666e+06		1.34667e+06	112677	663752		262129		68110.1
QQLVETHLAR	3167408	3.1029e+06	6.09938e+06	339154	2.73177e+06	698859	1.61358e+06	660644			40824.1
FLYGGCGGNR	1126499	921519	2071299	131599	875261	253722	597614	474030	231769
HYQHVLAVDPEK	1875299	1.32488e+06	3014699		1113937	240245	437691	270430	0		120519
EMLFNAER	677099	782419	841949		425676	164722	461891		181219
LALENYLAALQSDPPRPHR	4055458		6621278		3266506	466953	1248321		671989
VGGLEEEPESVGPLR	2.3826e+06	1.82374e+06	3765699	109662	2.73225e+06	834508	1.8319e+06	924557	226769
WYFDLSK	935219	125739	312269				218384		109239
LLQALRR		177839	332029		143737	17204.1
LNMHVNLQTGK	334609		41445.1
SHLVLPFK	378139	511479	919589			91828.1
ADMDQFTSSLSENPVDVR	1.97771e+06		1.62257e+06		850413	251722	945289		334487
AKEQLELR	136989		237529		103414
KGSGMAEQDGGLLGAEEK	199849	253329	204319
LNMHVNLQTGKWEPDPTGTK	717117		473079						77799.1
AVCSQEAMTGPCR	263339	173499	163809		90390.1
NNFESEDYCMAVCK	584278		219689		59186.1		209775
QYGTLSHGLVEVDPMLTPEER	1.01385e+06				229411	31385.1	103851
RQYGTLSHGLVEVDPMLTPEER	81700.1
ELVHDVK			116259				59899.1
SQVMTHLHVLEER	2.70663e+06	737745	2888665		748334		379482		294237
VPYVAQELQEELDELLQEQR	149637				6266920		286505	940212	92736.1	17786.1
NKMDENMVLDETLDVK	407735				133599	64580.1
EWEEAELQAK	550937	983217	1949397	89177	850997		599335	271551	251467					94001.1
Protein-specific peptide intensities of proteins in AJAP-1 Co-IPs related to Figure 1c
	anti-AJAP-1 Ab#1				anti-AJAP-1 Ab#2				anti-AJAP-1 Ab#3				IgG
tissue:	WT	AJAP-1 (-/-)	WT	AJAP-1 (-/-)	WT	AJAP-1 (-/-)	WT	AJAP-1 (-/-)	WT	AJAP-1 (-/-)	WT	AJAP-1 (-/-)	WT	WT
buffer for solubilization:	CL91	CL91	CL47	CL47	CL91	CL91	CL47	CL47	CL91	CL91	CL47	CL47	CL91	CL47
APP
YLETPGDENEHAHFQK					125019
EWEEAER					270299
STNLHDYGMLLPCGLDK						172309	559179	321589
AJAP-1
KMNQQEESCQNLTDFTPAR	4.94669e+06		2.64266e+07		8.93832e+07		2.81552e+07		8396750		3.76007e+06
VPSSVDLFTAYNETLQCSHECVR	184967777		8.25028e+06		1.44564e+08		50867799		4.01883e+06		2416650
HLLPVAFVSEK	1.79128e+07		3.61567e+07		1.37726e+08		3.56699e+07		12983683		6124555
MNQQEESCQNLTDFTPAR	1.16364e+06		5974999		2.72497e+07		1.71868e+06		2462096		923149
ASVPVYADETLHSTGEYK	3.3955e+08		88611997		3.07501e+08		8.56086e+07		1445188		1.4482e+06
WFELSC	526199		221799		402669	630879	227939		148859		50962.1
HTHDTEFNDFDFR	1.20961e+08		29260213		8.1927e+07		2.19712e+07		1.01338e+07		4.22895e+06
TSSADRHLLPVAFVSEK	7.75e+06		1.5151e+06		3.0938e+06		1.97691e+06		4433.1
NCCAPSGHTR	1172248		3941030		11349248		260499		61412
PIANP
GGPRPGMPQPK					400679	505209		239979
GB1
EAGLELTFR	3.09301e+07	648719	5225999	107389	14961999	409429	6157699	277099	3.08288e+06		410709
YLYELLYNDPLK	1449926		1.06991e+07		37347768	991449	1.55612e+07		5071538		496141
QRFPTFFR	63289999		8120799		31889999		12487999		6.89436e+06		922239
SQFPFVCQAR	2.61461e+07		2928299	192319	12716999	541189	6.3857e+06	364719	2.97164e+06		305269		149579
QSFFSDPAVPVK	5.706e+07	261899	5.8885e+06		2.66451e+07	991168	6215199		7374098		952698			396819
LLLMPGCSSVSTLVAEAAR	6.80551e+07		7465199	114527	3.50214e+07	1117808	1.27124e+07		3162107		32514.1
RDLLPDYELK	1.48179e+07		1.56657e+06		6.0205e+06	193359	2.5253e+06		1.12718e+06		88244.1
VFCEVYKER	4.56131e+06		349139		2.22674e+06		533419		485079		59835.1
FPTFFR	19314999		2639599		9473899	332399	4253699	145799	2601599					252839
RHPPTPPDPSGGLPR	2.47275e+07		398289		1.19335e+07	206397	689437		2.1685e+06		419212
TLETFAK	63852999	349759	5.1843e+06	195229	42863999	1.6953e+06	1.04724e+07	2.8226e+06	6.0392e+06
SYLTLENGK	26740999	549449	3152899	550739	12033999	2.276e+06	6169699		3642299		527309		181899	325139
VFLTGGDLPALDGAR	84551598		1253288		39010598	99690.1	1.87693e+07		12265278		1280945
GEWQSEAQDTMK	37928898	353829	3824099		1.7263e+07	554249	3699199	315649	1935308		359262
LGYYDSTK	12153999		2013499		4.5765e+06		2.44e+06		1688399		191399
THPSATLHNPTR	37588498	402747	4314658	168347	20147578	709887	20081128	344387	2960558		367057			191117
MAWTLLEQLQGGSYK	24905306	170547	2.19825e+06		1.57796e+07	329122	3.18027e+06		600056		35125.2			202497
WLGGSPPADQTLVLK	5.16807e+06				1.68191e+06		1.526e+06		513629
DDLSWSK	5107499				2.2962e+06		1.4363e+06		716659
LGYYDSTKDDLSWSK	6.7101e+07				3.84396e+07	1.0854e+06	1.71274e+07	755607	5997008		641373			562337
EEPKEDLDVSLLPQLEHCSSK	2.85022e+07		919848		1.48842e+07	512217	908469		1.4291e+06		104757
EDLDVSLLPQLEHCSSK	5.2823e+06		934979		2.9415e+06		1.4612e+06		980838		88933.1			150407
HPPTPPDPSGGLPR	9726198		847957		4.04833e+06		1.5186e+06		1.47786e+06		231148
LWWVHTVFTK	15155998				1.06986e+07	192647	3305497	234937	918778		80249.1
CDPDFHLVGSSR	6.49397e+06		553589		1796699		2.2316e+06		1358499		187149
LLEKENR	1598699		120419		957529	33868.1			132459
ALNFLPVDYELEYVCR	1.0352e+08		1.40364e+07		95385998	181729	45237998
KLATLQQTTEVFTSTLDDLEER	39177999		7118299		31818999
TDKWLGGSPPADQTLVLK	17202997		1.8901e+06		8.09281e+06	295387	3678597	293437	1476897		243317
GPSEPPDR	2663999		222109		923659		0
MAWTLLEQLQGGSYKK	23166698				11576999				595548		82085.2
VFCEVYK	10098999		1.2932e+06		4539899		2.898e+06		1292899		128559
TLETFAKEEPK	313529
SLCSQGQWSTPKPHCQVNR	2068899		4.1409e+06		1066099				194949
TLEPWK	7.12e+06				3.4315e+06		2.3712e+06		497579		79688.1
GPSEPPDRLSCDGSR	486457								191988		58983.1
GEREVVGPK	350709				209509		90252.1		61769.1
VKEAGLELTFR	22516598	772848	4.36144e+06		11930398	1.31481e+06	7.7119e+06	1.9779e+06	1804368		232182			639307
KVFCEVYK	1.7868e+07		1.7632e+06		6.9784e+06	374759	4.7952e+06		1.697e+06		127859
KMNTWLGLFYGYK							120019
KTLEPWK			155899
WLGGSPPADQTLVLKTFR	137599						643899
LLVGLFYETEAR	605786		100579		345719		5422299		1.42153e+06		137569
MWNLLVLSYGSSSPALSNR	62979686		7639958		6.26349e+07		2.35706e+07		373532
LATLQQTTEVFTSTLDDLEER	289617998	2.8991e+06	54185997		192099997	905787	116547998	3.7767e+06	357337					3.0149e+06
YLQNSQPNLNNLTAVGCSLALAAVFPLGLDGYHLGR					1.9966e+06		1.1946e+07
GB2
TLLLEQLR	65024999	576689	7829699	246009	29339999	1129799	1.4151e+07	411889	8507850		922089		206379	451569
VGTLTQDVQR	1.01603e+08	849339	1.12933e+07	334659	51653999	2.25181e+06	19871999	1.03354e+06	15938075		1821399		510690
FTQFQDSR	82304999	734239	9695599	256179	43821999	1.2925e+06	16903999	768539	10535999		1.1497e+06		204059	780339
TSTSVTSVNQASTSR	67520167	566329	8.33921e+06	273219	3.45782e+07	1238499	1.31308e+07	525039	10079827		941059		151659
LYDTECDNAK	35458398	242569	3921898	134299	1.66561e+07	508099	5.66356e+06	198169	3493688		401849			201349
TPQQYER	16035999	150739	2306299		0	293719	3641399	131619	3564599		0			102399
TCKDPLEDLNSPEHLQR	8.39364e+07		7921798		3.7838e+07	1.35016e+06	1.41274e+07	661418	7907816		776466
RVGTLTQDVQR	23863198		2.60718e+06		1.8708e+06	286609	1.0934e+06		2.04477e+06		271989
RFQFTQNQK	24804999	135829	2540099		12124999	393709	4.8965e+06		2577599		314469
NVSLPALNDSK	13830949				5811499				2310299		199289		189139
TLLLEQLRK	2.18292e+07		2.34296e+06		9.5408e+06	211409	3.53811e+06		2917948		120657
TFETLCTVR	30946999		4207499		16050999	1.7612e+06	8077299	540529	4.28249e+06		463769			420899
NHLDQNPQLQWNTTEPSR	4.32207e+07	449649	6217499	237169	2.04976e+07	705039	10986999	403859	4.49931e+06		539089
YSMEPDPAGR	26564078	241189	3769288		16627898	595639	4.93395e+06	266769	5293548		360443
LTELDKDLEEVTMQLQDTPEK	5.08202e+07		9354098		4.18108e+07		6.1116e+06		399779		83691.1
TVPSDNAVNPALLK	30709098		3619699		1.28217e+07	518369	6409599		3928699		479839			259439
EDSKTSTSVTSVNQASTSR	3.14906e+06		194729		1.90485e+06		657329		539285		100069
VFCCAFEESMFGSK	23203497		3.1974e+06		1.38764e+07	326747	4.91456e+06	248937	1169217		103677
QNHYQELNDLLSLGNFTESTDGGK	1.16216e+08		18367999		7.10752e+07		1.4733e+07
TNPDAATQNR	7776699		618049		2032599	115489	1204984		160579
TNPDAATQNRR	1.02933e+07		739749	39008.2	4.12984e+06	277621	1.82657e+06		776808		68799.2
AMETLHASSR	6973177		863986		1.51617e+06		948029		998816
EVAKGSLGR			64227.1		282099						33634.1
FQGSEPPK	423739								165649
DKTLLLEQLR	458589								86607.1
GLKAFYDALK	110719
FQGSEPPKDK			1318699		6280448				1584718
KYPYFFR	7.9416e+06				1.0592e+07				757199		121999			640799
GVLPAVELALEQLR	10201398		971569		5.2222e+06
DPLEDLNSPEHLQR					379377
MGTLKFTQFQDSR					383059
NDLTGVLYGEDLELSDTESFSNDPCTSVK	2.00278e+06				2.5212e+06		958239
LSLQLPLLHHAYLPSLGGVDASCVSPCVSPTASPR	5.07003e+06				1.28835e+07
FQFTQNQK	49469999				2.5549e+07		1.0772e+07		5.7417e+06		627699
FHGYAYDGLWVLAK	3482498		2793497		18615498		7650297		170067
FQFTQNQKK	2.6464e+06			110097			427597		178197		47695.1
KCTD8
SGFLTLGYR	13535400	211169	535064	322939					922744		131499			278829
EAEFFQLTDLVK	1.68986e+07		1.723e+06		2.49172e+07		1.9878e+06	1.2615e+06	2178599		247359
YVLDYLR	12382400		487999		8.8637e+06		1.0274e+06	483149	739702
QLALPEHFPEKER	1.95575e+06		691260		3.37194e+06				151829
QWQSELLQK	4.41877e+06		1.11938e+06		697579				122547
HSTLLSVPDSTLASMFSPSSPR	8.0224e+06		1.32513e+06		5.1267e+06
GAAAGAPSGSGAHGVSGVVGGGSAPDK	310439		53772.1
DDKLWSSYTEYLFFRPPQK	1.22262e+06				1.8172e+06
LWSSYTEYLFFRPPQK	338049
LSVEEEMKK	163619								41097.1
LVSPKQEHEDR	2.0791e+06		140429		4.07966e+06		754880							92060.1
LSEAGFHMVACNSSGTAAFVNQYR	1.70696e+06				316619
RNSELFQSLLSK	221679
GSYTTVR			416369						8595.1
KLHLPDCFPER	306759
LHLPDCFPER	3.2154e+06		475638		3.30711e+06		628548		175627		24497.1
NSELFQSLLSK			1.4319e+06		983619				681809		103369
KCTD12
MFTQQQPQELAR	1.8799e+07		123989		23331898	1.2546e+06	2459899	1.0745e+06	2.10242e+06	28184.1	449323
SGYLTLGYR	2.08168e+07	127879	2070399		1.2497e+07	1.0381e+06	2.3922e+06	1.0007e+06	1.43493e+06		387569	52962.1		113499
LGAPQQPGPGPPPPHSR	1.61646e+07	120329	1.61179e+06	128169	1.54658e+07	810059	1876599		1.24646e+06		269789		156389	208849
GSYTLGR	7794799				8.5934e+06	397889	1.1964e+06		681837		177179
FNFLEQAFDK	1.8532e+07		1541199		11258999	795039	2283499		219690		166799			234079
SPSGGAAGPLLTPSQSLDGSRR	6650278				7.88326e+06		983109		382198		108019			145179
SPSGGAAGPLLTPSQSLDGSR	1.59936e+06	174097	118927		7.61286e+06				467786		137574
RLGAPQQPGPGPPPPHSR	8290068		762097	114917	9390598		890797	231167	288179
EVFGDTLNESRDPDRPPER	4282799				3.5685e+06		995299		84303.1		63887.1
RCTVVSVPDSLLWR	4.97779e+06		442189		4074599
DLQLVLPDYFPER	1.14924e+08		4.86328e+06		3.3637e+08		1.2177e+07		450188		0
CTVVSVPDSLLWR	2671597		236987				182297		13701.1		13163.1
ALADSTR			340209						125019		43970.1
EAEYFELPELVR	3.87962e+07		3055797		14309996	711727	2102497	464237	324524		501684		323568	357067
LWTSYTEYVFCR					252007
KCTD16
EVFGETLNESR	4.2107e+06	651380	3338320		2.42454e+07	3.59879e+06	4.4646e+06	2.06386e+06	3707740	27952.1	473739			476559
RDTANDLAK	14933800	226643	1263900	198548	12151999	1.21076e+06	2.21033e+06	894789	72241					149215
LCPPSSLLPHDR	9.45468e+06	176119	249919		8.61456e+06	1.1607e+06	1.81631e+06	680039	882681
KHPWQSELLR	1.74891e+07	286789	2.55263e+06		24634700	3194699	4165899	2246399	1.08497e+06		150419		150039
KGPVQLLQQSEMR	4.56622e+06		1.11575e+06		1.89809e+06	645479	1.1178e+06	540180	293409		70786.1
LSLEEELEK	20471100					1.5695e+06	2.81341e+06	881499	1830899	13962.1	229659
CLQDFLK	7.54467e+06		529679	73119.1	5669299	898339	1.62346e+06	788749	1067399		120189
GPVQLLQQSEMR	6.0466e+06		1385199		1.6337e+07		2125499		902218		149089
KWGFLTVGYR	7.29728e+06	96564.1			3780699		461029		265839
TLTSGSRESNLSSK	66668.1	39191.1		35609.1	2.71978e+06		248407		151069				121407
DTANDLAK		46264.1		65428.1		182609	314209
LLAPEDVK	14952999		1544099	287779	14669999		2104399		129379
LWSSYTEYVFYR	3.17975e+06	178169			555919				59970.1
EKLSLEEELEK	3.21573e+07	409698	1783997		3.05794e+07	154557	5.05191e+06	214777	1909216		301845
LCPPSSLLPHDRK	6.1681e+06			74659.1	4.6796e+06	627729	1.3511e+06		36794.1
FKHLER	901479				56044.1		61052.1	64091.1
GSCTLGR	1958799		187539		1.8046e+06	116039	294969
WGFLTVGYR	7315900	186999	561419	119839	7.08386e+06	764870	2.33147e+06		1014913		152051		98987.1
ALSGNCSR		54698.1			2263099		483259		0
EVFGETLNESRDPDR			610339		8.3049e+06				548577
QSPDEFCHSDFEDASQGSDTR	1376999		106177						208657
DRQVVLPDHFPER					2.19733e+06		151267
GPVQLLQQSEMRR	911269		111169
ITM2B
YQTLEENLK	507939				2.1584e+06	1.7291e+06		863569		26260.1	38030.1
YLKDDVLLNEPSADAPAAR	673089	352429			2.7622e+06	2.5891e+06	485529	1.801e+06
LCHDKETYK			16379.1	17476.1	383005		71527.1
VTFNSALAQK		76981.1
LENVDNLGFFLYR		37847.1			478817	755588		466667
ITM2C
LYLEENYER					2.2372e+06	2409299			30828.1
GLTAYHDLSLDK	269599	197119		52194.1	1.8604e+06	2.3274e+06		638779	11953.1					66525.1
YFFLAQLAR					877949	1.1835e+06
LSFQPAVAGLK		346329		100259	4.8301e+06	4378899	881689	2.1601e+06	32285.1
NFWELLMNVK					3.3318e+06	4.0999e+06		532689
DNFFHCGVLYEDSLSSQLR						2.3717e+06
TRLELEEDVK	182697				548147	1.1194e+06
LNVPVPQFGGGDPADLLHDFQR					1.19e+07								717667
CSTN-1
LHGQNVPFDAVVVDK							1.1571e+06	325569	19826.1
GCDRDTYSEK					21654.1	24777.1		25562.1
VLDCLYTCK													361589
ATVHLQVNDVNEYAPVFK				81861.1	319269			422829
ATEDVLVK	1.0693e+06	1.7165e+06	235139	457539	215509		725639	248289
LLCSELNGR								162069
CSTN-2
not identified
CSTN-3
EVLECLYACR							713459
ADESWQGTVTDTR						160639
LHGSGVPFEAVLLDK		94179.1				193759		224109
NSG1
not identified
NSG2
not identified
Synaptotagmin-11
MTVVVLK		69005.1			582529
GLSLYPETLSNK								640039
GNLLLNAESGLLSHDKDPR					799109
GPSPASCMDQLPLKR							123119
VNVYYGR						723319
LLLGAHSVTTSGAEHWR	540028	169477	65814.1	55317.1	1.2433e+06	1.0846e+06	363657							221047
APLP2
HYQHVLAVDPEK												32894.1
LALENYLAALQSDPPRPHR		604449		331259	339889							60117.1	39386.1
Protein-specific peptide intensities of proteins in PIANP Co-IPs related to Figure 1c
	anti-PIANP Ab#1				anti-PIANP Ab#2								IgG
tissue:	WT	PIANP (-/-)	WT	PIANP (-/-)	WT	PIANP (-/-)	WT	PIANP (-/-)					WT	WT
buffer for solubilization:	CL91	CL91	CL47	CL47	CL91	CL91	CL47	CL47					CL91	CL47
APP
not identified
AJAP1
ASVPVYADETLHSTGEYK	141454	185399		107727
VPSSVDLFTAYNETLQCSHECVR		312245
PIANP
GAPAFQLNR	89126831		63336200	195274	29820569		17332307
RPSGQQGALR	7.82701e+06		4.70839e+06		1.65869e+06		1090384
QEESQQPLTDLSPAGVTVLGAFGDSPTPTPDHEEPR	2.28542e+08		1.29998e+08		7.53281e+07		3.65041e+07
SPPAPARPPCVR	894476		793921		249214		134716
RRPSGQQGALR	20285777		11769801		4.39814e+06		2.64448e+06
HVCVWER	1139230		1297276		521445
DDGDGLLLGETPATLRPFLFGGR	5679076		4.89661e+06		1.97861e+06
GGPRPGMPQPK	14186658		10383518		2.6057e+06		2.03537e+06
RPSGQQGALRQEESQQPLTDLSPAGVTVLGAFGDSPTPTPDHEEPR	2.31749e+07		2.08648e+07		5625536		4.65026e+06
GAPAFQLNRLPLVNL	481968		4014922
GB1
QRFPTFFR	15989230	239399	7559845	198768	1753230		715937	129974					201630	300461
DLLPDYELK	16109230	297830	7531691	247353	1706307	102114	754861						194922	317937
FPTFFR	2599384		1056953		329691		151924
SYLTLENGK	7271076	350861	2895537		989122	188691	499491	711953					175045	155707
SQFPFVCQAR	9272307	185184	3684461		886599		462368							140430
VKEAGLELTFR	7210613	566244	4021829		867736		463690	562905
LGYYDSTK	2275384		730830		237799		118028
VHLLYK	2.29261e+06		897353		319091		86125.1
LWWVHTVFTK	3016429		1.23828e+06		288399		95876.1
TLEPWK	1092322		310137				79861.1
MAWTLLEQLQGGSYKK	10569782	161861	6270612		1.07075e+06
KLATLQQTTEVFTSTLDDLEER	19112307		6012153				826214							162537
THPSATLHNPTR	6397182	112300	2904305		781421		310445
VFLTGGDLPALDGAR	214261	170814	9.05774e+06		2426307	124224	958614
WLGGSPPADQTLVLK	886275		285199		219461		73581.1
ALNFLPVDYELEYVCR	67186152		21552768		2.29877e+06		3.43046e+06							265782
GPSEPPDR	114674		29870.1		17921.1
LLEKENR	683091		211322
GEREVVGPK	224814		151664		29553.1
MAWTLLEQLQGGSYK	7570550		2744628		320963		181062
RDLLPDYELK	2.24806e+06		874521		217901
GEWQSEAQDTMK	9397075	155640	2925260	183001	823598		444538
LGYYDSTKDDLSWSK	28885105	424953	1.56482e+07		3.25791e+06	176291	1.46806e+06	209568					356984
LLVGLFYETEAR	425045	159337	4.79149e+06				337968
YLYELLYNDPLK	15918461	243799	5535076	229276	1552153		862630	105997					178645	248430
DDLSWSK	729014		227230
LLAEKEER	965953		335568		89504		31361.1
MWNLLVLSYGSSSPALSNR	26791396		1.43282e+07		2.35213e+06		1.72721e+06
LLLMPGCSSVSTLVAEAAR	13329672		4.11189e+06		350028		206030
RHPPTPPDPSGGLPR	6.51924e+06		3.18546e+06		556843		66596.1
EDLDVSLLPQLEHCSSK	1899999		547168		175245		155661
VFCEVYK			465199				102734
VFCEVYKER	144302		79267.1		138606		63382.1
HPPTPPDPSGGLPR	2.97658e+06		1.16706e+06		240182
LATLQQTTEVFTSTLDDLEER	126072306	1.82292e+06	4.01206e+07	1.41637e+06			5472305						780028	1.15026e+06
QSFFSDPAVPVK	13916305	178382	5837998		740382		245412						109124
KVFCEVYK			769322
CDPDFHLVGSSR	1.83469e+06		767665		288628		121577
KMNTWLGLFYGYK	274121		82748.1
MNTWLGLFYGYK	2.48931e+06
EEPKEDLDVSLLPQLEHCSSK	5356612		2591766		622180
SLCSQGQWSTPKPHCQVNR	8.47128e+06		3.63294e+06		936707		349289
KCLANGSWTDMDTPSR			90293.1
TDKWLGGSPPADQTLVLK	8158459		3.40784e+06		923259		456382
TLETFAKEEPK			59948.1
EAGLELTFR	9723382	198474	3463228	188243	1105966		645182						187859	247582
LLHHDSKCDPGQATK	242338		489420		33625.1
LATLQQTTEVFTSTLDDLEERVK	16886153		11619537
GPSEPPDRLSCDGSR	3.18646e+06		61406.1		429659
YLQNSQPNLNNLTAVGCSLALAAVFPLGLDGYHLGR	27749230		18573075		4905998		891782
QSFFSDPAVPVKNLK			182368
AVYLGALFPMSGGWPGGQACQPAVEMALEDVNSR	3923997				259414
LLVGLFYETEARK	2.06154e+06		1.05658e+06
LWLLGLGFSLGYGSMFTK			197907
LLTRGEWQSEAQDTMK			783460
VDFRCDPDFHLVGSSR			1.10229e+06
ALNFLPVDYELEYVCRGER	1.02935e+06		5673537
AVYLGALFPMSGGWPGGQACQPAVEMALEDVNSRR	5.92784e+06
YLYELLYNDPLKLLLMPGCSSVSTLVAEAAR			978707
RAVYLGALFPMSGGWPGGQACQPAVEMALEDVNSR	4.33846e+06
GB2
VGTLTQDVQR	3.13842e+07	639876	12765691	501753	2.9146e+06	220476	1.32646e+06	182584					314661	315568
TSTSVTSVNQASTSR	1.59067e+07	289168	5.42458e+06	267322	1.56369e+06		611045	130213					178322	262953
TLLLEQLR	1.07861e+07	138531	4910768	189661	1172261		635876						143028	235168
TVPSDNAVNPALLK	8033845	140907	3564307	144010	825691		378076						100225	126531
LLLGQFDQNMAAK	2.40014e+07	358499	1.01595e+07	506672	2.34568e+06		712784	102564					175937	376192
LYDTECDNAK	9.343e+06	149048	4.12738e+06	143627	753430		402722							105227
FQFTQNQK	9857845		3.76338e+06	141334	865984		440814						104676
LEGLQSENHR	20310460		7.39537e+06		1.824e+06		792122						166737	247722
TPQQYER	3686307		1588461		377814		138767
YPYFFR	4.49061e+06		1450368		265676		176245
YSMEPDPAGR	8538306	106161	3783459		328661		421230						124343	137427
NVSLPALNDSK	4599537		1767230
RVGTLTQDVQR	3.78654e+06		1.98795e+06		369705		264764
VFCCAFEESMFGSK	9.64161e+06	147550	4.4862e+06		1.0962e+06		332030
LSLQLPLLHHAYLPSLGGVDASCVSPCVSPTASPR	1.17773e+07	271814	6177691		508399		332645
TFETLCTVR	10951384	208999	3825999		915584		113664							116724
KYPYFFR	2020153		794999		187553		115527
FQGSEPPKDK	1655305		736761		150184
NDLTGVLYGEDLELSDTESFSNDPCTSVK	4.26614e+06		1.29857e+06		268291		232937
TLLLEQLRK	5520767		2668691		551245		168150
EDSKTSTSVTSVNQASTSR	2.99441e+06		1.61308e+06
TNPDAATQNRR	375507		626906		140586
QNHYQELNDLLSLGNFTESTDGGK	4.55461e+07	329074	1.4713e+07	133415	2.29477e+06								666876
RFQFTQNQK	7011782		3.02689e+06	120045	672264		306384							114494
NDLTGVLYGEDLELSDTESFSNDPCTSVKK	2.0992e+06		1045430
AMETLHASSR	2118335		792069
NHLDQNPQLQWNTTEPSR	18335384	435599	7507691
FQFTQNQKK	1.06675e+06				115108
SLLAAMEGYLGVDFEPLSSK	3.02569e+07		3.29622e+06	1.78234e+06			3.38545e+06
RSLLAAMEGYLGVDFEPLSSK	4.43692e+06		1.85661e+06
EVAKGSLGR	217168		118485
YLGMSVYNVGLMCLLGAAVSFLTR	2.55471e+06		631705				44955.1
DLEEVTMQLQDTPEKTTYLK			88611.1	558043
TTYLKQNHYQELNDLLSLGNFTESTDGGK			353984
DPLEDLNSPEHLQR	193766
HRHVPPSFR	270676
TNPDAATQNR			11477.1		19311.1
GAPRPPPSSPPLSLMGLMPLTK	12517380	168305	5134241		1.18267e+06		380188						199242	271169
TSTSVTSVNQASTSRLEGLQSENHR	707784		228428
LTELDKDLEEVTMQLQDTPEK	13524442	182043	4.43264e+06		1069428		980878							131406
GLLMLFGCFLAWETR	99840.1
TPQQYEREYNSK			450230
ALLKNHLDQNPQLQWNTTEPSR			594753
KCTD8
SGFLTLGYR	903077		369184		551400		67551.1
NSELFQSLLSK	367737		213845	63019.1	387753		265881
LVSPKQEHEDR	253158				175097		79728.1
YVLDYLR	267691		101962
GSYTTVR					131897		81281.1
LSEAGFHMVACNSSGTAAFVNQYR			72322.1		132913
KLHLPDCFPER	71830.1
LHLPDCFPERK	71830.1
LHLPDCFPER	293629				130111
FTYLEQAFDR	648014				550737
RNSELFQSLLSK	57101.1		68859.1	80742.1
YVLDYLRDK
HSTLLSVPDSTLASMFSPSSPR	298320
LWSSYTEYLFFRPPQK
GAAAGAPSGSGAHGVSGVVGGGSAPDKR	2.15512e+06		804227		858058		106114
QWQSELLQK
CLQDFK
CLQDFKK
QLALPEHFPEKER	304351		88171.2		122612
LSEAGFHMVACNSSGTAAFVNQYRDDK
QLALPEHFPEK
DDKLWSSYTEYLFFRPPQK							153625
GAAAGAPSGSGAHGVSGVVGGGSAPDK
APVQWMPPPDK
EAEFFQLTDLVK	1.65674e+06		739059		1.30867e+06		1.09267e+06						177074
KAPVQWMPPPDK
LSVEEEMKK	44031.1
EVFGDTLNESRDPDR
QNSLNDECCQSDLEDNVSQGSSDALLLR
LMVCGR
FTYLEQAFDRLSEAGFHMVACNSSGTAAFVNQYR
KCTD12
LGAPQQPGPGPPPPHSR	2106922	159784	1089014	124927	871907	150822	646307							153888
FNFLEQAFDK	702768		284107		611584								150079
SPSGGAAGPLLTPSQSLDGSRR	1.05139e+06		805582	82670.1	569627	106945	404483	103493
MFTQQQPQELAR	1942029	185922	1.25543e+06		447568		678793	210630					318998	131798
GSYTLGR	773753		581645		291968
RSGYLTLGYR	224737		112745		181615		79504.1
RLGAPQQPGPGPPPPHSR	410782		235151		233395		135383
DPDRPPER	34101.1						9842.1
EVFGDTLNESRDPDRPPER	557784		299399		256291		190076
ALADSTR	86976.1		34890.1
LGAPQQPGPGPPPPHSRR			235153				135385
EGSLGDELLPLGYAEPEPQEGASAGAPSPTLELASR
CTVVSVPDSLLWR			251674		276859		173551
EAEYFELPELVR	1767382	245351	1.00972e+06	149549	62506.1		606659							172304
GSYTLGRDAQADAK
LWTSYTEYVFCRE	79304.1
RCTVVSVPDSLLWR	301966		294151		158966
DLQLVLPDYFPER					342812
LWTSYTEYVFCR
LSESGFHMVACSSTGTCAFASSTDQSEDK
YLLDYLRDLQLVLPDYFPER			335384
TSLAKEVFGDTLNESR
FNFLEQAFDKLSESGFHMVACSSTGTCAFASSTDQSEDK
EAEYFELPELVRR
GLPNGGGGGGGSGSSSSSAEPPLFPDLVELNVGGQVYVTR
GVHKEGSLGDELLPLGYAEPEPQEGASAGAPSPTLELASR
KCTD16
EVFGETLNESR	3888216		1.42039e+06	320968	2184768	275030	149939	468768					245814	187649
HSTLLSLPHSLLWK	2.58647e+06	477507	1.08279e+06	387768	2.14309e+06	221891	1169153	597230					226045	143552
WGFLTVGYR	807953	186030	438153		784090		446323	197276
HPWQSELLR	231184	121833	258384		420435		184337
CLQDFLK	603245			105641	455014		276291	152304
RDTANDLAK	710609		180154		294907		227988	130002
LSLEEELEK	1.83415e+06	213199			119851		92896.1
LLAPEDVK	992423				562017		432061	310599
YLLDYLRDR			119964		442461		547245
WSSSHCDCCCK	164783		67768.1		140396		85701.1
LWSSYTEYVFYREPSR	357861				245584
KWGFLTVGYR	259382		133789		236264		197402
TLTSGSRESNLSSK	304451		64545.1		178955		18325.1
REAEYFQLPDLVK					101785
GPVQLLQQSEMRR	533409						92357.1
GPVQLLQQSEMR	80325.1				148046		102332
KGPVQLLQQSEMR	333960				72611.1		294216
FKHLER	144265		38865.1
LCPPSSLLPHDRK	351762		229591		214105
DPDRAPER	5377.1
DRQVVLPDHFPER	62817.1
QSPDEFCHSDFEDASQGSDTR			88825.1				114549
LSLEEELEKCLQDFLK	655907		582799
DQGAAVPNSFPEVLELNVGGQVYFTR	57982.1
LLAPEDVKQSPDEFCHSDFEDASQGSDTR	2174305	183643		148092		135812
HPWQSELLRK			161091
DTANDLAK	11865.1				44467.1
EGQADAKFR							34896.1
ITM2B
YQTLEENLK	144830
LTAYLDLNLDK	90647.1	107959
LENVDNLGFFLYR		234614		82781.1
YLKDDVLLNEPSADAPAAR				424353				225707
LCHDKETYK		27844.1						18561.1
DPGDVVPVGQR					76950.1			96501.1
LENVDHLGFFLYR		77484.1
ITM2C
LYLEENYER	91987.1			83377.1		77911.1		80225.1
LNVPVPQFGGGDPADLLHDFQR	1.53066e+06	3.46169e+06	807430	1.57261e+06	1.49538e+06		832537	1.05435e+06					400168
YFFLAQLAR						31327.1
LSFQPAVAGLK	369737	395722				138754
AAASGPASASAPAAELLLTPAR	223232					85405.1
DKEALGSFLYHLCNGK		75047.1
CSTN-1
not identified
CSTN-2
not identified
CSTN-3
not identified
NSG1
not identified
NSG2
not identified
Synaptotagmin-11
GLSLYPETLSNK								123274
GELQVSLSYQPVAQR	65828.1	68773.1	72859.1	84861.1	87179.1		52524.1	93182.1
LLLGAHSVTTSGAEHWR				197487	35119.1
KALVVTLQEAHGLPVMDDQTQGSDPYLK
APLP2
not identified

## Sheet: Figure 2a
	Figure 2a	Western Blot scans
		loading scheme: APP, APP + Myc-Gb1a, APPΔGFLD + Myc-Gb1a, APPΔCuBD + Myc-Gb1a, APPΔAcD + Myc-Gb1a, APPΔCAPPD + Myc-Gb1a
		IP: anti-c-Myc 9E10 (sc-40, Santa Cruz)
		IB: anti-APP Y188 (ab32136, Abcam)
		IB: anti-Myc (C3956, Sigma)
					Input							IP: anti-Myc
	Western Blot				IB: anti-APP							IB: anti-APP
	APP
												IP: anti-Myc
												IB: anti-Myc
	Western Blot
	Myc

## Sheet: Figure 2b
	Figure 2b	Western Blot scans
		loading scheme: Flag-APP, Flag-APP + Myc-Gb1a, Flag-APP + Myc-Gb1aΔSD2, Flag-APP + Myc-Gb1aΔSD1, Flag-APP + Myc-Gb1aΔSD1/2
		IP: anti-c-Myc 9E10 (sc-40, Santa Cruz)
		IB: anti-APP Y188 (ab32136, Abcam)
		IB: anti-Myc (C3956, Sigma)
									IP									Input
	Western Blot
	APP
	Western Blot
	Myc

## Sheet: Figure 2d
Figure 2d	Western Blot scans
	loading scheme: input (1) GB1/2+AJAP-1; (2) GB1/2+AJAP-1mut; (3) GB1/2+APP; (4) GB1/2+APPmut; (5) AJAP-1; (6) APP
	eluates (1) GB1/2+AJAP-1; (2) GB1/2+AJAP-1mut; (3) GB1/2+APP; (4) GB1/2+APPmut; (5) AJAP-1; (6) APP
	anti-GB1a/b: rat aa 857-960
	anti-APP: #ab32136, Abcam
	anti-AJAP1: #AF7970, R&D Systems

## Sheet: Figure 3a APP KO
	WT	APP-/-
No. 1	54.7	32.6
No. 2	58.3	45.1
No. 3	54.8	50.2
No. 4	56.3	31.8
No. 5	45.8	37.4
No. 6	41.3	31.5
No. 7	61.4	42.6

## Sheet: Figure 3a AJAP KO
	WT	AJAP1-/-
No. 1	50.6344	43.4294
No. 2	70.386	60.0789
No. 3	57.9958	55.46
No. 4	74.5197	57.2516
No. 5	64.307	58.5003
No. 6	67.4941	50.1328
No. 7	60.5666	74.6926
No. 8	48.8324	54.4086
No. 9	67.9345	63.2867
No. 10	74.2435	65.0448
No. 11	69.5952	64.3286
No. 12		43.4053

## Sheet: Figure 3a PIANP KO
	WT	PIANP-/-
No. 1	59.0209	62.7054
No. 2	66.9106	40.9331
No. 3	48.567	70.6123
No. 4	65.1338	58.884
No. 5	62.0716	61.7684
No. 6	67.2222	67.2692
No. 7	66.3615	57.4645
No. 8	61.2814	62.2192
No. 9	59.4349	51.9845
No. 10	59.4778	59.8521
No. 11	68.2996

## Sheet: Figure 3b - 1
	WT	APP-/-
No.1	72.3	42.3
No.2	59.3	44.9
No.3	64	55.6
No.4	52.1	48.1
No.5	68.3	32.1
No.6	70	40.7
No.7	65.1
Baclofen- mediated mEPSC frequency inhibition (%)

[truncated: 43 more sheets: Figure 3b - 2, Figure 3b - 3, Figure 3b - 4, Figure 4d, Figure 4e, Figure 5d, Figure 5g - top, Figure 5g - bottom, Figure 6b - blot, Figure 6b - top, Figure 6b-bottom, Figure 6c, Figure 6d, Figure 6e, Figure 6f -1, Figure 6f- 2, Figure 7a, Figure 7a - blots, Figure 7b, Figure 7b - blots …]
